# Supplementary material for: Comparative study on the molecular mechanisms of Trichoderma, Cladosporium and Penicillium strains (Ascomycota) in positively regulating Festuca sinensis cv. Qinghai based on multi-omics
Source: Front Microbiol. 2026 Mar 25;17:1788491. doi: 10.3389/fmicb.2026.1788491 (PMC13057412; doi:10.3389/fmicb.2026.1788491)
Supplement: Supplementary file 1 [file Table_1.xlsx]

## Sheet: Table S1
Supplementary Table S1. Information of tested strains
Type	Genera	Species name	Sampling area	Source plant	Strain number	NCBI login number
Fungi	Cladosporium	Cladosporium cladosporioides f. pisicola	Haiyan	Potentilla anserina L.	Cp3	MZ901118
		Cladosporium cladosporioides f. pisicola	Zhenqin	Potentilla anserina L.	Cp78	MZ901117
	Penicillium	Penicillium expansum	Tianjun	Ajania tenuifolia	Pe305	MZ901031
		Penicillium expansum	Xinhai	Leontopodium leontopodioides Willd.Beauv.	Pe167	MZ901030
	Trichoderma	Trichoderma alni	Zeku	Carex mollissima Christ. ex Scheutz	Ta121	MZ901088
		Trichoderma alni	Zeku	Oxytropis merkensis Bunge	Ta227	MZ901093

## Sheet: Table S2
Supplementary Table S2. qRT-PCR primer information
Gene	Forward primer (5->3)	Reverse primer (5->3)
Actin	CACATGCCATCCTTCGTCTT	ATTTCCCGTTCAGCAGTCG
TRINITY_DN47031_c0_g1	AGGAGGAATGCTGCTTAGGTG	CGATTGATTCCAAGACAACACA
TRINITY_DN47202_c0_g1	GATCTTGATCTCGGTGACGC	CGACCAGGCCAACATGC
TRINITY_DN50460_c0_g1	AACTCCACGACTTCAGACTTCC	GGGCTTTGACGATGGCTAC
TRINITY_DN52856_c0_g1	ACCGACAGCATTCACATACGA	GGCATAAACAGCTCACTCACG
TRINITY_DN55110_c0_g2	CAACAAGTCACGACACGCAA	AGATTGTACCGTCGTCAGTCGT
TRINITY_DN57828_c3_g1	ATGAGGGACACCAAGCAGAA	CCTAGCCAACAGTACCACAGC
TRINITY_DN60583_c4_g2	CATCAGCCCAGGATAACGC	CTTCCGCCGTCATTTAGATAGT
TRINITY_DN61009_c0_g3	TGACCAGCGTGCCGAAG	CGAGCACGATGACTACATGTTC
TRINITY_DN63116_c0_g2	CTTACAATCTTGCACGAACCC	GTGTGTAGACTGTAGAGGGGGAC

## Sheet: Table S3
Supplementary Table S3. Physical and chemical properties of soil before sowing
	Total N(TN) g/kg	Total phosphorus (TP) g/kg	Available N (AN) mg/kg	Available P (AP) mg/kg	Available K (AK) mg/kg	soil organic carbon (SOC) g/kg
1	1.85	2.04	219	76	255	29.4
2	1.85	2.07	226	75.6	251	30
3	1.94	2.01	219	76.3	255	29.3
mean	1.88 ± 0.05	2.04 ± 0.03	221.33 ± 4.04	75.97 ± 0.35	253.67 ± 2.31	29.57 ± 0.38

## Sheet: Table S4
Supplementary Table S4. Metabolite content and function in different treatments
ID	Name	Other_name(Kegg_name)	Formula	Molecular Weight	RT [min]	m/z	model	Kegg_ID	KEGG_pathway	HMDB_ID	Lipidmaps_ID	SuperClass(HMDB)	Class(HMDB)	SubClass(HMDB)	CATEGORY(Lipidmaps)	MAIN_CLASS(Lipidmaps)	SUB_CLASS(Lipidmaps)	mzCloud_Results	mzVault_Results	MassList_Results	Class_I	Class_II	Class_III	Class_IV	Ta121_1	Ta121_2	Ta121_3	Pe167_1	Pe167_2	Pe167_3	Cp78_1	Cp78_2	Cp78_3	CK_1	CK_2	CK_3
Com_3_pos	Betaine	Betaine; Trimethylaminoacetate; Glycine betaine; N,N,N-Trimethylglycine; Trimethylammonioacetate	C5 H11 N O2	117.079	1.478	118.086	pos	cpd:C00719	map00260 Glycine, serine and threonine metabolism;map01100 Metabolic pathways;map02010 ABC transporters	HMDB0000043	--	Organic acids and derivatives	Carboxylic acids and derivatives	Amino acids, peptides, and analogues	--	--	--	Full match	Full match	Full match	Organic acids and derivatives	Carboxylic acids and derivatives	Amino acids, peptides, and analogues	Alpha amino acids	6.67963e+09	4.49478e+09	9.03776e+09	1.68595e+10	1.52714e+10	1.49431e+10	5.72078e+09	1.05405e+10	1.09085e+10	1.03731e+10	1.00064e+10	9.60989e+09
Com_5_pos	Proline	Proline	C5 H9 N O2	115.063	1.397	116.071	pos	cpd:C16435	-	HMDB0003411	--	Organic acids and derivatives	Carboxylic acids and derivatives	Amino acids, peptides, and analogues	--	--	--	Full match	Full match	Full match	Organic acids and derivatives	Carboxylic acids and derivatives	Amino acids, peptides, and analogues	Proline and derivatives	1.63441e+09	1.07535e+09	1.79577e+09	9.90419e+09	1.42491e+10	1.05005e+10	2.03436e+09	1.8605e+09	1.85825e+09	3.81739e+09	4.02281e+09	4.08792e+09
Com_9_pos	DL-Glutamine	--	C5 H10 N2 O3	146.069	1.298	147.076	pos	--	--	--	--	--	--	--	--	--	--	Full match	Full match	Full match	Organic acids and derivatives	Carboxylic acids and derivatives	Amino acids, peptides, and analogues	Alpha amino acids	1.01426e+09	5.49258e+09	1.96352e+09	7.21475e+09	5.63437e+09	7.55717e+09	4.57302e+09	5.25248e+09	5.12944e+09	5.95261e+09	6.14103e+09	5.69505e+09
Com_10_pos	L-Pyroglutamic acid	5-Oxoproline; Pidolic acid; Pyroglutamic acid; 5-Pyrrolidone-2-carboxylic acid; Pyroglutamate; 5-Oxo-L-proline; L-Pyroglutamic acid; L-5-Pyrrolidone-2-carboxylic acid	C5 H7 N O3	129.043	1.301	147.076	pos	cpd:C01879	map00480 Glutathione metabolism	HMDB0000267	--	Organic acids and derivatives	Carboxylic acids and derivatives	Amino acids, peptides, and analogues	--	--	--	Full match	Full match	Full match	Organic acids and derivatives	Carboxylic acids and derivatives	Amino acids, peptides, and analogues	Alpha amino acids and derivatives	1.01426e+09	5.49258e+09	1.96352e+09	7.21475e+09	5.63437e+09	7.55717e+09	4.57302e+09	5.25248e+09	5.12944e+09	5.95261e+09	6.14103e+09	5.69505e+09
Com_32_pos	N-Benzylformamide	N-Benzylformamide	C8 H9 N O	135.069	3.146	136.076	pos	cpd:C15561	-	HMDB0304423	--	Benzenoids	Benzene and substituted derivatives	-	--	--	--	Full match	Full match	No results	Benzenoids	Benzene and substituted derivatives	Not available	Benzene and substituted derivatives	1.06448e+09	4.64732e+09	6.21336e+08	1.21514e+08	1.0847e+08	4.09803e+08	4.00088e+08	3.23778e+08	1.34849e+08	2.86908e+08	2.36359e+08	2.52571e+08
Com_63_pos	Agmatine	Agmatine; (4-Aminobutyl) guanidine	C5 H14 N4	130.122	1.176	131.129	pos	cpd:C00179	map00330 Arginine and proline metabolism;map01100 Metabolic pathways	HMDB0001432	--	Organic nitrogen compounds	Organonitrogen compounds	Guanidines	--	--	--	Full match	Full match	Full match	Organic nitrogen compounds	Organonitrogen compounds	Guanidines	Guanidines	2.86257e+08	2.38831e+08	4.29833e+08	1.13474e+09	8.65168e+08	1.44592e+09	8.49835e+08	5.22053e+08	8.42853e+08	1.22611e+09	1.08094e+09	1.09946e+09
Com_99_pos	L-Threonine	L-Threonine; 2-Amino-3-hydroxybutyric acid	C4 H9 N O3	119.058	1.308	120.066	pos	cpd:C00188	map00260 Glycine, serine and threonine metabolism;map00261 Monobactam biosynthesis;map00290 Valine, leucine and isoleucine biosynthesis;map00860 Porphyrin and chlorophyll metabolism;map00970 Aminoacyl-tRNA biosynthesis;map01060 Biosynthesis of plant secondary metabolites;map01100 Metabolic pathways;map01110 Biosynthesis of secondary metabolites;map01120 Microbial metabolism in diverse environment…	HMDB0000167	--	Organic acids and derivatives	Carboxylic acids and derivatives	Amino acids, peptides, and analogues	--	--	--	Full match	Full match	Full match	Organic acids and derivatives	Carboxylic acids and derivatives	Amino acids, peptides, and analogues	L-alpha-amino acids	5.39453e+08	4.04269e+08	5.71848e+08	9.12062e+08	6.84801e+08	9.66615e+08	7.43957e+08	6.26251e+08	8.37946e+08	5.9734e+08	5.85335e+08	5.75874e+08
Com_107_pos	Nicotinamide	Nicotinamide; Nicotinic acid amide; Niacinamide; Vitamin PP	C6 H6 N2 O	122.048	1.408	123.055	pos	cpd:C00153	map00760 Nicotinate and nicotinamide metabolism;map01100 Metabolic pathways;map04212 Longevity regulating pathway - worm;map04977 Vitamin digestion and absorption	HMDB0001406	--	Organoheterocyclic compounds	Pyridines and derivatives	Pyridinecarboxylic acids and derivatives	--	--	--	Full match	Full match	Full match	Organoheterocyclic compounds	Pyridines and derivatives	Pyridinecarboxylic acids and derivatives	Nicotinamides	2.77723e+08	1.45836e+08	2.20371e+08	1.91631e+08	1.02591e+08	1.54692e+08	1.77546e+08	1.14688e+09	1.65598e+08	1.65963e+08	1.78935e+08	1.96807e+08
Com_121_pos	2'-Deoxyadenosine	Deoxyadenosine; 2'-Deoxyadenosine	C10 H13 N5 O3	251.102	3.247	252.109	pos	cpd:C00559	map00230 Purine metabolism;map01100 Metabolic pathways	HMDB0000101	--	Nucleosides, nucleotides, and analogues	Purine nucleosides	Purine 2'-deoxyribonucleosides	--	--	--	Full match	Full match	Full match	Nucleosides, nucleotides, and analogues	Purine nucleosides	Purine 2'-deoxyribonucleosides	Purine 2'-deoxyribonucleosides	7.37544e+08	6.82725e+08	9.95213e+08	5.03084e+08	4.83219e+08	6.95907e+08	5.9169e+08	6.38068e+08	6.97151e+08	9.57865e+08	8.75826e+08	8.53136e+08
Com_123_pos	Choline	--	C5 H13 N O	103.1	4.695	104.107	pos	--	--	HMDB0000097	--	Organic nitrogen compounds	Organonitrogen compounds	Quaternary ammonium salts	--	--	--	Full match	Full match	No results	Organic nitrogen compounds	Organonitrogen compounds	Quaternary ammonium salts	Cholines	6.74775e+08	7.0355e+08	6.07785e+08	7.8092e+08	7.31514e+08	6.0503e+08	5.85074e+08	6.15146e+08	5.8077e+08	5.52693e+08	5.63704e+08	5.18991e+08
Com_161_pos	DL-Lysine	--	C6 H14 N2 O2	146.106	1.184	147.113	pos	--	--	--	--	--	--	--	--	--	--	Full match	Full match	Full match	Organic acids and derivatives	Carboxylic acids and derivatives	Amino acids, peptides, and analogues	Alpha amino acids	5.36126e+08	4.92691e+08	4.91381e+08	6.18686e+08	4.58046e+08	5.0662e+08	7.11297e+08	4.9478e+08	7.88694e+08	5.46302e+08	5.21633e+08	5.33196e+08
Com_163_pos	L-(-)-Methionine	--	C5 H11 N O2 S	149.051	2.004	150.059	pos	--	--	HMDB0000696	--	Organic acids and derivatives	Carboxylic acids and derivatives	Amino acids, peptides, and analogues	--	--	--	Full match	Full match	Full match	Organic acids and derivatives	Carboxylic acids and derivatives	Amino acids, peptides, and analogues	Methionine and derivatives	4.68433e+08	1.6825e+08	4.1457e+08	6.45763e+08	6.07926e+08	5.55637e+08	2.22782e+08	2.29091e+08	3.00521e+08	5.9905e+08	6.11265e+08	5.37365e+08
Com_172_pos	8-Hydroxyquinoline	8-Hydroxyquinoline; Oxyquinoline	C9 H7 N O	145.053	5.206	146.06	pos	cpd:C19434	-	--	--	--	--	--	--	--	--	Full match	Full match	Full match	Organoheterocyclic compounds	Quinolines and derivatives	8-hydroxyquinolines	8-hydroxyquinolines	2.57416e+08	2.37471e+08	2.76946e+08	4.02629e+08	3.37454e+08	5.82905e+08	6.15517e+08	6.00331e+08	7.14593e+08	3.6138e+08	3.80127e+08	3.76023e+08
Com_266_pos	Methylhippuric acid	--	C10 H11 N O3	193.074	2.106	194.081	pos	--	--	HMDB0255085	--	Organic acids and derivatives	Carboxylic acids and derivatives	Amino acids, peptides, and analogues	--	--	--	Full match	Full match	Full match	Organic acids and derivatives	Carboxylic acids and derivatives	Amino acids, peptides, and analogues	N-acyl-alpha amino acids and derivatives	1.39393e+08	5.68469e+08	1.12065e+08	3.85181e+07	4.21826e+07	7.50993e+07	1.35645e+08	1.39752e+08	6.13097e+07	7.13519e+07	7.43436e+07	7.21745e+07
Com_281_pos	Ferulic acid	Ferulate; Ferulic acid; 4-Hydroxy-3-methoxycinnamic acid; 3-Methoxy-4-hydroxy-trans-cinnamate; 4-Hydroxy-3-methoxycinnamate	C10 H10 O4	194.058	5.429	195.065	pos	cpd:C01494	map00940 Phenylpropanoid biosynthesis;map01061 Biosynthesis of phenylpropanoids;map01100 Metabolic pathways;map01110 Biosynthesis of secondary metabolites	HMDB0000954	--	Phenylpropanoids and polyketides	Cinnamic acids and derivatives	Hydroxycinnamic acids and derivatives	--	--	--	Full match	Full match	Full match	Phenylpropanoids and polyketides	Cinnamic acids and derivatives	Hydroxycinnamic acids and derivatives	Hydroxycinnamic acids	1.43331e+08	5.31191e+08	1.20127e+08	6.81177e+07	6.60153e+07	6.52247e+07	7.98068e+07	7.76396e+07	8.44178e+07	6.48276e+07	6.76896e+07	6.63649e+07
Com_282_pos	2'-Deoxyguanosine	Deoxyguanosine; 2'-Deoxyguanosine	C10 H13 N5 O4	267.097	3.805	268.104	pos	cpd:C00330	map00230 Purine metabolism;map01100 Metabolic pathways	HMDB0000085	--	Nucleosides, nucleotides, and analogues	Purine nucleosides	Purine 2'-deoxyribonucleosides	--	--	--	Full match	Full match	Full match	Nucleosides, nucleotides, and analogues	Purine nucleosides	Purine 2'-deoxyribonucleosides	Purine 2'-deoxyribonucleosides	2.99064e+08	1.73156e+08	2.12836e+08	1.48952e+08	1.50575e+08	1.8808e+08	3.52481e+08	3.09465e+08	2.39277e+08	4.25357e+08	2.69377e+08	2.56745e+08
Com_303_pos	Cytosine	Cytosine	C4 H5 N3 O	111.043	1.408	112.051	pos	cpd:C00380	map00240 Pyrimidine metabolism;map01100 Metabolic pathways	HMDB0000630	--	Organoheterocyclic compounds	Diazines	Pyrimidines and pyrimidine derivatives	--	--	--	Full match	Full match	Full match	Organoheterocyclic compounds	Diazines	Pyrimidines and pyrimidine derivatives	Pyrimidones	1.75633e+08	4.39878e+08	4.09487e+08	1.65525e+08	1.67063e+08	2.00673e+08	3.68615e+08	2.56687e+08	2.75984e+08	3.89054e+08	3.56051e+08	3.91529e+08
Com_307_pos	Guanine	Guanine; 2-Amino-6-hydroxypurine	C5 H5 N5 O	151.05	1.408	152.057	pos	cpd:C00242	map00230 Purine metabolism;map01100 Metabolic pathways	HMDB0000132	--	Organoheterocyclic compounds	Imidazopyrimidines	Purines and purine derivatives	--	--	--	Full match	Full match	Full match	Organoheterocyclic compounds	Imidazopyrimidines	Purines and purine derivatives	Purines and purine derivatives	1.18494e+08	4.81885e+08	1.36718e+08	6.20491e+07	8.45086e+07	1.16088e+08	1.49768e+08	1.61388e+08	1.22874e+08	1.85002e+08	1.76584e+08	2.55754e+08
Com_335_pos	DL-2-(acetylamino)-3-phenylpropanoic acid	--	C11 H13 N O3	207.09	2.295	208.097	pos	--	--	--	--	--	--	--	--	--	--	Full match	Full match	Full match					3.27881e+07	1.99706e+08	3.84737e+07	1.17853e+07	9.74493e+06	1.79552e+07	3.44106e+08	7.22831e+07	1.49331e+07	2.73785e+07	2.38143e+07	2.33163e+07
Com_367_pos	DL-Stachydrine	--	C7 H13 N O2	143.095	1.408	144.102	pos	--	--	--	--	--	--	--	--	--	--	Full match	Full match	Full match	Organic acids and derivatives	Carboxylic acids and derivatives	Amino acids, peptides, and analogues	Proline and derivatives	3.52811e+08	2.05137e+08	2.33527e+08	2.57037e+08	2.36011e+08	1.98191e+08	2.15381e+08	2.31899e+08	2.32246e+08	1.69313e+08	1.62629e+08	1.75423e+08
Com_431_pos	Pyridoxine	Pyridoxine; Pyridoxol	C8 H11 N O3	169.074	2.144	170.081	pos	cpd:C00314	map00750 Vitamin B6 metabolism;map01100 Metabolic pathways;map01120 Microbial metabolism in diverse environments	HMDB0000239	--	Organoheterocyclic compounds	Pyridines and derivatives	Pyridoxines	--	--	--	Full match	Full match	Full match	Organoheterocyclic compounds	Pyridines and derivatives	Pyridoxines	Pyridoxines	2.14697e+08	1.67783e+08	2.18229e+08	1.53015e+08	1.64825e+08	1.69732e+08	2.1333e+08	1.79632e+08	2.52673e+08	2.28646e+08	2.46852e+08	2.12396e+08
Com_435_pos	DL-Serine	--	C3 H7 N O3	105.043	1.285	106.05	pos	--	--	HMDB0003406	--	Organic acids and derivatives	Carboxylic acids and derivatives	Amino acids, peptides, and analogues	--	--	--	Full match	Full match	Full match	Organic acids and derivatives	Carboxylic acids and derivatives	Amino acids, peptides, and analogues	Serine and derivatives	2.12286e+08	1.47742e+08	2.27478e+08	1.59543e+08	1.40353e+08	1.4798e+08	1.91008e+08	1.53324e+08	2.50245e+08	1.76895e+08	1.47802e+08	1.7265e+08
Com_438_pos	Acetophenone	Acetophenone; 1-Phenylethanone; Phenyl methyl ketone; Acetylbenzene; Methyl phenyl ketone	C8 H8 O	120.058	6.562	121.065	pos	cpd:C07113	map00642 Ethylbenzene degradation;map01120 Microbial metabolism in diverse environments;map01220 Degradation of aromatic compounds	HMDB0033910	--	Organic oxygen compounds	Organooxygen compounds	Carbonyl compounds	--	--	--	Full match	Full match	No results	Organic oxygen compounds	Organooxygen compounds	Carbonyl compounds	Alkyl-phenylketones	2.30774e+08	2.22035e+08	2.21652e+08	1.66347e+08	1.65615e+08	1.54183e+08	1.67301e+08	1.52908e+08	2.28102e+08	1.68433e+08	1.7288e+08	2.47098e+08
Com_477_pos	Ornithine	Ornithine; 2,5-Diaminovaleric acid; 2,5-Diaminopentanoic acid; 2,5-Diaminopentanoate	C5 H12 N2 O2	132.09	1.184	133.097	pos	cpd:C01602	-	HMDB0000214	--	Organic acids and derivatives	Carboxylic acids and derivatives	Amino acids, peptides, and analogues	--	--	--	Full match	Full match	Full match	Organic acids and derivatives	Carboxylic acids and derivatives	Amino acids, peptides, and analogues	Alpha amino acids	3.28395e+07	6.60892e+06	3.01133e+07	1.40866e+08	4.20691e+07	1.81487e+08	4.52566e+07	1.23355e+07	4.55201e+07	1.42667e+07	1.2258e+07	1.43259e+07
Com_487_pos	L-2-Aminoadipic acid	L-2-Aminoadipate; L-alpha-Aminoadipate; L-alpha-Aminoadipic acid; L-2-Aminoadipic acid; L-2-Aminohexanedioate	C6 H11 N O4	161.069	1.408	162.076	pos	cpd:C00956	map00300 Lysine biosynthesis;map00310 Lysine degradation;map00311 Penicillin and cephalosporin biosynthesis;map01100 Metabolic pathways;map01110 Biosynthesis of secondary metabolites;map01130 Biosynthesis of antibiotics;map01210 2-Oxocarboxylic acid metabolism;map01230 Biosynthesis of amino acids	HMDB0302754	--	Organic acids and derivatives	Carboxylic acids and derivatives	Amino acids, peptides, and analogues	--	--	--	Full match	Full match	Full match	Organic acids and derivatives	Carboxylic acids and derivatives	Amino acids, peptides, and analogues	L-alpha-amino acids	1.85507e+08	1.41416e+08	1.82451e+08	1.49799e+08	1.7748e+08	1.75666e+08	1.93078e+08	1.35232e+08	1.21738e+08	1.289e+08	1.36568e+08	1.38891e+08
Com_513_pos	2-Methoxybenzaldehyde	--	C8 H8 O2	136.053	2.371	119.049	pos	--	--	HMDB0033766	--	Benzenoids	Benzene and substituted derivatives	Benzoyl derivatives	--	--	--	Full match	Full match	Full match					1.02042e+08	9.59702e+07	1.15045e+08	1.58874e+08	1.13259e+08	1.68913e+08	1.97065e+08	1.4626e+08	1.87109e+08	1.30093e+08	1.34029e+08	1.30222e+08
Com_515_pos	Hypoxanthine	Hypoxanthine; Purine-6-ol	C5 H4 N4 O	136.039	3.965	137.046	pos	cpd:C00262	map00230 Purine metabolism;map01100 Metabolic pathways	HMDB0000157	--	Organoheterocyclic compounds	Imidazopyrimidines	Purines and purine derivatives	--	--	--	Full match	Full match	Full match	Organoheterocyclic compounds	Imidazopyrimidines	Purines and purine derivatives	Hypoxanthines	2.71219e+08	7.68125e+07	1.18985e+08	9.30306e+07	9.7294e+07	9.77556e+07	5.04654e+07	8.99879e+07	5.42633e+07	9.24412e+07	7.42799e+07	6.88081e+07
Com_521_pos	Mesalamine	--	C7 H7 N O3	153.043	5.735	154.05	pos	--	--	HMDB0014389	--	Benzenoids	Benzene and substituted derivatives	Benzoic acids and derivatives	--	--	--	Full match	Full match	Full match	Benzenoids	Benzene and substituted derivatives	Benzoic acids and derivatives	Aminobenzoic acids	2.43827e+07	1.56727e+07	2.01157e+07	9.28896e+06	2.94268e+07	7.96868e+06	7.13876e+07	2.02992e+08	1.64432e+07	6.34519e+07	3.74188e+07	4.01312e+07
Com_574_pos	N3,N4-Dimethyl-L-arginine	--	C8 H18 N4 O2	202.143	1.395	203.15	pos	--	--	--	--	--	--	--	--	--	--	Full match	Full match	Full match	Organic acids and derivatives	Carboxylic acids and derivatives	Amino acids, peptides, and analogues	Arginine and derivatives	1.43606e+08	1.16862e+08	1.32144e+08	1.49386e+08	8.76126e+07	1.00648e+08	1.74335e+08	1.26498e+08	1.73247e+08	1.12378e+08	1.20539e+08	1.23159e+08
Com_610_pos	4-Guanidinobutyric acid	4-Guanidinobutanoate; 4-Guanidinobutyric acid	C5 H11 N3 O2	145.085	1.8	146.093	pos	cpd:C01035	map00330 Arginine and proline metabolism;map01100 Metabolic pathways	HMDB0003464	--	Organic acids and derivatives	Carboxylic acids and derivatives	Amino acids, peptides, and analogues	--	--	--	Full match	Full match	Full match	Organic acids and derivatives	Carboxylic acids and derivatives	Amino acids, peptides, and analogues	Gamma amino acids and derivatives	1.17962e+08	9.45962e+07	1.46761e+08	1.32946e+08	1.18536e+08	1.36702e+08	8.4694e+07	7.12461e+07	9.91618e+07	5.87468e+07	6.78292e+07	5.95538e+07
Com_652_pos	Diosmetin	Diosmetin; Luteolin 4'-methyl ether	C16 H12 O6	300.064	6.187	301.071	pos	cpd:C10038	-	HMDB0029676	LMPK12110824	Phenylpropanoids and polyketides	Flavonoids	O-methylated flavonoids	Polyketides [PK]	Flavonoids [PK12]	Flavones and Flavonols [PK1211]	Full match	Full match	Full match	Phenylpropanoids and polyketides	Flavonoids	O-methylated flavonoids	4'-O-methylated flavonoids	7.70744e+06	993781	2.15204e+07	7.51482e+06	1.32973e+06	1.28824e+08	2.13207e+07	1.25407e+07	2.29884e+06	6.75379e+06	3.47722e+07	1.30472e+07
Com_964_pos	D-(+)-Camphor	--	C10 H16 O	152.12	5.884	153.128	pos	--	--	HMDB0059838	--	Lipids and lipid-like molecules	Prenol lipids	Monoterpenoids	--	--	--	Full match	Full match	Full match	Lipids and lipid-like molecules	Prenol lipids	Monoterpenoids	Bicyclic monoterpenoids	1.31905e+08	7.51668e+07	7.66843e+07	4.82166e+07	5.73099e+07	2.03761e+07	6.40373e+07	6.54583e+07	8.67983e+07	6.62273e+07	5.77349e+07	4.34322e+07
Com_1032_pos	3',4'-Dihydroxyphenylacetone	--	C9 H10 O3	166.063	5.148	167.071	pos	--	--	--	--	--	--	--	--	--	--	Full match	Full match	Full match	Benzenoids	Benzene and substituted derivatives	Phenylpropanes	Phenylpropanes	4.83733e+07	3.36068e+07	3.08166e+07	2.18493e+07	2.5103e+07	7.64555e+07	2.44229e+07	2.45856e+07	1.99082e+07	1.80894e+07	1.88431e+07	2.00987e+07
Com_1111_pos	Vanillin	4-Hydroxy-3-methoxy-benzaldehyde; Vanillin; Vanillaldehyde; 4-Hydroxy-3-methoxybenzaldehyde	C8 H8 O3	152.048	5.402	153.055	pos	cpd:C00755	map00360 Phenylalanine metabolism;map00627 Aminobenzoate degradation;map01061 Biosynthesis of phenylpropanoids;map01063 Biosynthesis of alkaloids derived from shikimate pathway;map01100 Metabolic pathways;map01110 Biosynthesis of secondary metabolites;map01120 Microbial metabolism in diverse environments	HMDB0012308	--	Benzenoids	Phenols	Methoxyphenols	--	--	--	Full match	Full match	Full match	Benzenoids	Phenols	Methoxyphenols	Methoxyphenols	6.78352e+07	1.07755e+08	3.85001e+07	1.67498e+07	4.86788e+07	2.34676e+07	3.88509e+07	3.87963e+07	4.00569e+07	2.85196e+07	2.57034e+07	3.1424e+07
Com_1156_pos	Urocanic acid	Urocanate; Urocanic acid	C6 H6 N2 O2	138.043	1.415	139.05	pos	cpd:C00785	map00340 Histidine metabolism;map01100 Metabolic pathways	HMDB0000301	--	Organoheterocyclic compounds	Azoles	Imidazoles	--	--	--	Full match	Full match	Full match	Organoheterocyclic compounds	Azoles	Imidazoles	Imidazolyl carboxylic acids and derivatives	1.08134e+08	1.16481e+07	9.84771e+07	3.84237e+06	1.31134e+07	8.30178e+06	3.0175e+07	9.06758e+06	1.97801e+07	3.2092e+07	2.24658e+07	2.95605e+07
Com_1168_pos	Taurocholic acid	Taurocholate; Taurocholic acid; Cholyltaurine	C26 H45 N O7 S	515.292	6.886	538.281	pos	cpd:C05122	map00120 Primary bile acid biosynthesis;map00121 Secondary bile acid biosynthesis;map00430 Taurine and hypotaurine metabolism;map01100 Metabolic pathways;map04976 Bile secretion;map04979 Cholesterol metabolism	HMDB0000036	LMST05040001	Lipids and lipid-like molecules	Steroids and steroid derivatives	Bile acids, alcohols and derivatives	Sterol Lipids [ST]	Steroid conjugates [ST05]	Taurine conjugates [ST0504]	Full match	Full match	No results	Lipids and lipid-like molecules	Steroids and steroid derivatives	Bile acids, alcohols and derivatives	Trihydroxy bile acids, alcohols and derivatives	1.07186e+08	6.96612e+06	4.94043e+06	5.45794e+06	1.31919e+07	706201	1.41307e+06	841691	937323	782181	891793	935336
Com_1209_pos	Carvone	(+)-(S)-Carvone; Carvol; (+)-Carvone; Carvone	C10 H14 O	150.104	6.639	151.112	pos	cpd:C11383	map00902 Monoterpenoid biosynthesis;map00903 Limonene and pinene degradation;map01110 Biosynthesis of secondary metabolites	HMDB0035824	--	Lipids and lipid-like molecules	Prenol lipids	Monoterpenoids	--	--	--	Full match	Full match	Full match	Lipids and lipid-like molecules	Prenol lipids	Monoterpenoids	Menthane monoterpenoids	6.385e+07	4.79305e+07	6.51512e+07	4.76509e+07	7.0358e+07	5.71055e+07	5.1494e+07	5.37216e+07	5.0488e+07	7.04234e+07	6.5022e+07	5.6904e+07
Com_1226_pos	5,6-dimethyl-4-oxo-4H-pyran-2-carboxylic acid	--	C8 H8 O4	168.042	1.403	169.05	pos	--	--	--	--	--	--	--	--	--	--	Full match	Full match	Full match					8.554e+07	9.59609e+07	9.39188e+07	2.60888e+07	2.55438e+07	2.15404e+07	4.69945e+07	5.13872e+07	1.96392e+07	5.77566e+07	5.41943e+07	5.24488e+07
Com_1254_pos	Cytidine	Cytidine	C9 H13 N3 O5	243.086	1.682	244.093	pos	cpd:C00475	map00240 Pyrimidine metabolism;map01100 Metabolic pathways	HMDB0000089	--	Nucleosides, nucleotides, and analogues	Pyrimidine nucleosides	-	--	--	--	Full match	Full match	Full match	Nucleosides, nucleotides, and analogues	Pyrimidine nucleosides	Not available	Pyrimidine nucleosides	3.30738e+07	8.39211e+07	6.20938e+07	4.07963e+07	4.23104e+07	4.19591e+07	7.41557e+07	5.28779e+07	4.63405e+07	6.8731e+07	7.40621e+07	6.61384e+07
Com_1656_pos	3,5-Dimethoxybenzoic acid	--	C9 H10 O4	182.058	5.374	183.066	pos	--	--	--	--	--	--	--	--	--	--	Full match	Full match	Full match	Benzenoids	Benzene and substituted derivatives	Benzoic acids and derivatives	M-methoxybenzoic acids and derivatives	6.71638e+07	5.23753e+07	7.0542e+07	3.91206e+07	4.91237e+07	4.27049e+07	3.75645e+07	4.04132e+07	4.72152e+07	3.65089e+07	3.66515e+07	5.03495e+06
Com_1667_pos	Riboflavin	Riboflavin; Lactoflavin; 7,8-Dimethyl-10-ribitylisoalloxazine; Vitamin B2	C17 H20 N4 O6	376.139	5.378	377.146	pos	cpd:C00255	map00740 Riboflavin metabolism;map01100 Metabolic pathways;map01110 Biosynthesis of secondary metabolites;map04977 Vitamin digestion and absorption	HMDB0000244	--	Organoheterocyclic compounds	Pteridines and derivatives	Alloxazines and isoalloxazines	--	--	--	Full match	Full match	Full match	Organoheterocyclic compounds	Pteridines and derivatives	Alloxazines and isoalloxazines	Flavins	4.81622e+07	6.82108e+07	3.28897e+07	3.27724e+07	2.96862e+07	2.55527e+07	4.52119e+07	4.8426e+07	3.88374e+07	3.38784e+07	4.0202e+07	4.00776e+07
Com_2194_pos	2'-O-Methyladenosine	--	C11 H15 N5 O4	281.113	4.714	282.12	pos	--	--	HMDB0004326	--	Nucleosides, nucleotides, and analogues	Purine nucleosides	-	--	--	--	Full match	Full match	Full match	Nucleosides, nucleotides, and analogues	Purine nucleosides	Not available	Purine nucleosides	1.62426e+07	4.67704e+07	2.06615e+07	8.45034e+06	2.40991e+07	1.21102e+07	3.44745e+07	4.02547e+07	1.46119e+07	2.98808e+07	3.08833e+07	2.97222e+07
Com_2200_pos	3,4-Dihydroxybenzaldehyde	3,4-Dihydroxybenzaldehyde; Protocatechualdehyde	C7 H6 O3	138.032	4.916	139.039	pos	cpd:C16700	map00950 Isoquinoline alkaloid biosynthesis;map01063 Biosynthesis of alkaloids derived from shikimate pathway	HMDB0059965	--	Organic oxygen compounds	Organooxygen compounds	Carbonyl compounds	--	--	--	Full match	Full match	Full match	Organic oxygen compounds	Organooxygen compounds	Carbonyl compounds	Hydroxybenzaldehydes	2.2749e+07	3.19171e+07	1.61946e+07	1.78077e+07	1.8917e+07	1.54369e+07	4.01236e+07	2.51155e+07	2.69368e+07	2.18322e+07	2.45333e+07	2.4511e+07
Com_2242_pos	Cafestol	Cafestol	C20 H28 O3	316.204	6.824	317.211	pos	cpd:C09066	-	HMDB0035710	--	Organoheterocyclic compounds	Naphthofurans	-	--	--	--	Full match	Full match	Full match	Organoheterocyclic compounds	Naphthofurans	Not available	Naphthofurans	2.98115e+07	1.72633e+07	4.74158e+07	1.25923e+07	1.45034e+07	2.32569e+07	2.1289e+07	1.60136e+07	1.37634e+07	2.01663e+07	2.20444e+07	2.10689e+07
Com_2466_pos	7-Methylguanosine	--	C11 H15 N5 O5	297.108	4.761	298.115	pos	--	--	HMDB0001107	--	Nucleosides, nucleotides, and analogues	Purine nucleosides	-	--	--	--	Full match	Full match	Full match	Nucleosides, nucleotides, and analogues	Purine nucleosides	Not available	Purine nucleosides	2.53181e+07	4.44071e+07	2.10354e+07	1.50119e+07	1.62444e+07	1.32819e+07	2.51781e+07	2.64924e+07	9.95608e+06	2.0011e+07	2.19951e+07	2.10329e+07
Com_2519_pos	Isovanillic acid	--	C8 H8 O4	168.042	4.948	169.05	pos	--	--	HMDB0060003	--	Benzenoids	Benzene and substituted derivatives	Benzoic acids and derivatives	--	--	--	Full match	Full match	Full match	Benzenoids	Benzene and substituted derivatives	Benzoic acids and derivatives	P-methoxybenzoic acids and derivatives	2.79057e+07	2.9312e+07	2.37838e+07	2.87891e+07	3.07821e+07	2.10024e+07	2.35035e+07	1.9393e+07	2.2432e+07	1.89776e+07	1.93476e+07	1.89054e+07
Com_3071_pos	trans-Cinnamaldehyde	--	C9 H8 O	132.058	6.908	133.065	pos	--	--	HMDB0258628	--	Organoheterocyclic compounds	Indoles and derivatives	-	--	--	--	Full match	Full match	Full match	Phenylpropanoids and polyketides	Cinnamaldehydes	Not available	Cinnamaldehydes	2.70676e+07	2.60901e+07	2.59652e+07	1.90229e+07	1.68351e+07	1.79869e+07	2.08244e+07	2.05153e+07	2.48056e+07	1.87501e+07	2.34421e+07	2.76106e+07
Com_3850_pos	S-Adenosylmethionine	S-Adenosyl-L-methionine; S-Adenosylmethionine; AdoMet; SAM	C15 H22 N6 O5 S	398.137	1.288	399.145	pos	cpd:C00019	map00261 Monobactam biosynthesis;map00270 Cysteine and methionine metabolism;map00330 Arginine and proline metabolism;map00908 Zeatin biosynthesis;map01060 Biosynthesis of plant secondary metabolites;map01070 Biosynthesis of plant hormones;map01100 Metabolic pathways;map01110 Biosynthesis of secondary metabolites;map01130 Biosynthesis of antibiotics;map01230 Biosynthesis of amino acids;map04122 S…	HMDB0001185	--	Nucleosides, nucleotides, and analogues	5'-deoxyribonucleosides	5'-deoxy-5'-thionucleosides	--	--	--	Full match	Full match	Full match	Nucleosides, nucleotides, and analogues	5'-deoxyribonucleosides	5'-deoxy-5'-thionucleosides	5'-deoxy-5'-thionucleosides	5.95598e+06	6.30686e+06	8.65248e+06	1.63319e+07	1.39363e+07	1.68013e+07	1.72615e+07	1.07098e+07	1.87626e+07	1.59776e+07	1.30256e+07	1.38053e+07
Com_4153_pos	Indole-3-acetic acid	Indole-3-acetate; Indole-3-acetic acid; (Indol-3-yl)acetate; Indoleacetate; Indoleacetic acid; IAA	C10 H9 N O2	175.064	5.638	176.071	pos	cpd:C00954	map00380 Tryptophan metabolism;map01070 Biosynthesis of plant hormones;map01100 Metabolic pathways;map04075 Plant hormone signal transduction	HMDB0302181	--	Organoheterocyclic compounds	Indoles and derivatives	Indolyl carboxylic acids and derivatives	--	--	--	Full match	Full match	Full match	Organoheterocyclic compounds	Indoles and derivatives	Indolyl carboxylic acids and derivatives	Indole-3-acetic acid derivatives	1.19249e+07	1.27843e+07	1.10307e+07	1.21818e+07	8.70234e+06	8.82652e+06	1.42815e+07	1.38233e+07	1.30834e+07	1.09251e+07	1.91882e+07	1.25622e+07
Com_5778_pos	5'-S-Methyl-5'-thioadenosine	--	C11 H15 N5 O3 S	297.09	5.172	298.097	pos	--	--	HMDB0001173	--	Nucleosides, nucleotides, and analogues	5'-deoxyribonucleosides	5'-deoxy-5'-thionucleosides	--	--	--	Full match	Full match	Full match	Nucleosides, nucleotides, and analogues	5'-deoxyribonucleosides	5'-deoxy-5'-thionucleosides	5'-deoxy-5'-thionucleosides	1.43572e+07	1.2492e+07	9.40881e+06	1.51705e+06	695452	5.85274e+06	1.05267e+07	1.19366e+07	5.71072e+06	7.22546e+06	7.13615e+06	7.04843e+06
Com_6665_pos	Tangeritin	--	C20 H20 O7	372.121	6.372	373.128	pos	--	--	HMDB0030539	--	Phenylpropanoids and polyketides	Flavonoids	O-methylated flavonoids	--	--	--	Full match	Full match	Full match	Phenylpropanoids and polyketides	Flavonoids	O-methylated flavonoids	8-O-methylated flavonoids	1.6891e+06	2.72943e+06	913249	1.03027e+06	1.09838e+06	953892	943277	1.22748e+06	9.78708e+06	992741	1.67232e+06	1.80305e+06
Com_10417_pos	N-Desmethylclobazam	--	C15 H11 Cl N2 O2	286.05	1.185	287.058	pos	--	--	HMDB0060970	--	Organoheterocyclic compounds	Benzodiazepines	-	--	--	--	Full match	Full match	No results	Organoheterocyclic compounds	Benzodiazepines	Not available	Benzodiazepines	460737	440435	615034	2.83953e+06	396748	3.5496e+06	435433	446357	447346	474387	405818	426699
Com_8_pos	L-Phenylalanine	L-Phenylalanine; (S)-alpha-Amino-beta-phenylpropionic acid	C9 H11 N O2	165.079	4.893	166.086	pos	cpd:C00079	map00360 Phenylalanine metabolism;map00400 Phenylalanine, tyrosine and tryptophan biosynthesis;map00460 Cyanoamino acid metabolism;map00940 Phenylpropanoid biosynthesis;map00960 Tropane, piperidine and pyridine alkaloid biosynthesis;map00966 Glucosinolate biosynthesis;map00970 Aminoacyl-tRNA biosynthesis;map01060 Biosynthesis of plant secondary metabolites;map01061 Biosynthesis of phenylpropanoid…	HMDB0000159	--	Organic acids and derivatives	Carboxylic acids and derivatives	Amino acids, peptides, and analogues	--	--	--	Full match	Full match	Full match	Organic acids and derivatives	Carboxylic acids and derivatives	Amino acids, peptides, and analogues	Phenylalanine and derivatives	5.65973e+09	7.1236e+09	6.20725e+09	7.3431e+09	5.34416e+09	7.43558e+09	7.6775e+09	7.23329e+09	1.06049e+10	7.05592e+09	6.61347e+09	6.7598e+09
Com_12_pos	2-Hydroxyphenylalanine	--	C9 H11 N O3	181.074	3.122	182.081	pos	--	--	HMDB0006050	--	Organic acids and derivatives	Carboxylic acids and derivatives	Amino acids, peptides, and analogues	--	--	--	Full match	Full match	Full match	Organic acids and derivatives	Carboxylic acids and derivatives	Amino acids, peptides, and analogues	Phenylalanine and derivatives	2.14488e+09	1.0825e+10	1.29534e+09	1.15498e+08	7.39244e+07	6.91395e+08	8.17153e+08	4.86654e+08	1.11795e+08	3.40584e+08	4.52174e+08	3.52896e+08
Com_14_pos	DL-Tryptophan	--	C11 H12 N2 O2	204.09	5.206	188.071	pos	--	--	HMDB0030396	--	Organoheterocyclic compounds	Indoles and derivatives	Indolyl carboxylic acids and derivatives	--	--	--	Full match	Full match	Full match	Organoheterocyclic compounds	Indoles and derivatives	Indolyl carboxylic acids and derivatives	Indolyl carboxylic acids and derivatives	2.85311e+09	2.40674e+09	2.77133e+09	4.20152e+09	3.53452e+09	6.25734e+09	7.55412e+09	6.54053e+09	7.73412e+09	4.17086e+09	4.10312e+09	4.32537e+09
Com_18_pos	Asparagine	Asparagine	C4 H8 N2 O3	132.054	1.288	133.061	pos	cpd:C16438	-	HMDB0251512	--	Organic acids and derivatives	Carboxylic acids and derivatives	Amino acids, peptides, and analogues	--	--	--	Full match	Full match	Full match	Organic acids and derivatives	Carboxylic acids and derivatives	Amino acids, peptides, and analogues	Asparagine and derivatives	2.06638e+09	1.71797e+09	1.53017e+09	4.43895e+09	1.30508e+09	4.91655e+09	3.49832e+09	3.47138e+09	3.77082e+09	2.22267e+09	2.56985e+09	2.22457e+09
Com_21_pos	Adenine	Adenine; 6-Aminopurine	C5 H5 N5	135.055	1.704	136.062	pos	cpd:C00147	map00230 Purine metabolism;map00908 Zeatin biosynthesis;map01100 Metabolic pathways	HMDB0000034	--	Organoheterocyclic compounds	Imidazopyrimidines	Purines and purine derivatives	--	--	--	Full match	Full match	Full match	Organoheterocyclic compounds	Imidazopyrimidines	Purines and purine derivatives	6-aminopurines	4.49687e+09	5.32772e+09	3.75797e+09	2.27564e+09	2.82798e+09	2.55651e+09	3.61826e+09	3.34502e+09	3.01968e+09	3.89724e+09	4.17906e+09	3.67631e+09
Com_24_pos	DL-Arginine	--	C6 H14 N4 O2	174.112	1.278	175.119	pos	--	--	HMDB0251511	--	Organic acids and derivatives	Carboxylic acids and derivatives	Amino acids, peptides, and analogues	--	--	--	Full match	Full match	Full match	Organic acids and derivatives	Carboxylic acids and derivatives	Amino acids, peptides, and analogues	Arginine and derivatives	1.88363e+09	1.66849e+09	1.53796e+09	3.3747e+09	1.22201e+09	2.97744e+09	3.08327e+09	2.91911e+09	4.15868e+09	2.28972e+09	2.16422e+09	1.92931e+09
Com_35_pos	L-Glutamic acid	L-Glutamate; L-Glutamic acid; L-Glutaminic acid; Glutamate	C5 H9 N O4	147.053	1.316	148.06	pos	cpd:C00025	map00220 Arginine biosynthesis;map00250 Alanine, aspartate and glutamate metabolism;map00330 Arginine and proline metabolism;map00332 Carbapenem biosynthesis;map00340 Histidine metabolism;map00430 Taurine and hypotaurine metabolism;map00471 D-Glutamine and D-glutamate metabolism;map00480 Glutathione metabolism;map00524 Neomycin, kanamycin and gentamicin biosynthesis;map00630 Glyoxylate and dicarb…	HMDB0000148	--	Organic acids and derivatives	Carboxylic acids and derivatives	Amino acids, peptides, and analogues	--	--	--	Full match	Full match	Full match	Organic acids and derivatives	Carboxylic acids and derivatives	Amino acids, peptides, and analogues	Glutamic acid and derivatives	4.74945e+09	2.63566e+09	3.83445e+09	1.09156e+09	1.48474e+09	1.0573e+09	1.04156e+09	1.46895e+09	1.55603e+09	1.21579e+09	1.29018e+09	1.22052e+09
Com_36_pos	L-Tyrosine	L-Tyrosine; (S)-3-(p-Hydroxyphenyl)alanine; (S)-2-Amino-3-(p-hydroxyphenyl)propionic acid; Tyrosine	C9 H11 N O3	181.074	2.424	182.081	pos	cpd:C00082	map00130 Ubiquinone and other terpenoid-quinone biosynthesis;map00231 Puromycin biosynthesis;map00261 Monobactam biosynthesis;map00350 Tyrosine metabolism;map00360 Phenylalanine metabolism;map00400 Phenylalanine, tyrosine and tryptophan biosynthesis;map00401 Novobiocin biosynthesis;map00460 Cyanoamino acid metabolism;map00680 Methane metabolism;map00730 Thiamine metabolism;map00940 Phenylpropanoi…	HMDB0000158	--	Organic acids and derivatives	Carboxylic acids and derivatives	Amino acids, peptides, and analogues	--	--	--	Full match	Full match	Full match	Organic acids and derivatives	Carboxylic acids and derivatives	Amino acids, peptides, and analogues	Tyrosine and derivatives	1.70397e+09	1.54241e+09	1.86903e+09	2.46277e+09	1.7373e+09	2.00642e+09	2.23877e+09	1.80979e+09	3.38965e+09	1.71322e+09	1.74489e+09	1.86535e+09
Com_70_pos	L-Histidine	L-Histidine; (S)-alpha-Amino-1H-imidazole-4-propionic acid	C6 H9 N3 O2	155.07	1.293	156.077	pos	cpd:C00135	map00340 Histidine metabolism;map00410 beta-Alanine metabolism;map00970 Aminoacyl-tRNA biosynthesis;map01060 Biosynthesis of plant secondary metabolites;map01065 Biosynthesis of alkaloids derived from histidine and purine;map01100 Metabolic pathways;map01110 Biosynthesis of secondary metabolites;map01230 Biosynthesis of amino acids;map02010 ABC transporters;map04974 Protein digestion and absorpti…	HMDB0000177	--	Organic acids and derivatives	Carboxylic acids and derivatives	Amino acids, peptides, and analogues	--	--	--	Full match	Full match	Full match	Organic acids and derivatives	Carboxylic acids and derivatives	Amino acids, peptides, and analogues	Histidine and derivatives	3.53905e+08	9.7012e+07	4.14268e+08	6.93496e+08	8.73393e+08	1.4095e+09	1.04544e+09	6.2295e+08	1.14116e+09	4.10915e+08	5.83789e+08	5.33304e+08
Com_116_pos	Adenosine	Adenosine	C10 H13 N5 O4	267.097	2.798	268.104	pos	cpd:C00212	map00230 Purine metabolism;map01100 Metabolic pathways;map04022 cGMP-PKG signaling pathway;map04024 cAMP signaling pathway;map04071 Sphingolipid signaling pathway;map04080 Neuroactive ligand-receptor interaction;map04270 Vascular smooth muscle contraction;map04923 Regulation of lipolysis in adipocytes;map04924 Renin secretion;map05012 Parkinson's disease;map05032 Morphine addiction;map05034 Alcoh…	HMDB0000050	--	Nucleosides, nucleotides, and analogues	Purine nucleosides	-	--	--	--	Full match	Full match	Full match	Nucleosides, nucleotides, and analogues	Purine nucleosides	Not available	Purine nucleosides	6.65981e+08	5.6916e+08	2.7803e+08	8.07503e+08	4.61501e+08	3.3035e+08	1.48501e+08	1.75524e+08	2.87381e+08	3.64002e+08	3.73581e+08	3.60898e+08
Com_143_pos	Pipecolic acid	L-Pipecolate; Pipecolinic acid; Pipecolic acid; 2-Piperidinecarboxylic acid; (S)-Piperidine-2-carboxylic acid	C6 H11 N O2	129.079	1.424	130.086	pos	cpd:C00408	map00310 Lysine degradation;map00960 Tropane, piperidine and pyridine alkaloid biosynthesis;map01060 Biosynthesis of plant secondary metabolites;map01064 Biosynthesis of alkaloids derived from ornithine, lysine and nicotinic acid;map01100 Metabolic pathways;map01110 Biosynthesis of secondary metabolites	HMDB0000070	--	Organic acids and derivatives	Carboxylic acids and derivatives	Amino acids, peptides, and analogues	--	--	--	Full match	Full match	Full match	Organic acids and derivatives	Carboxylic acids and derivatives	Amino acids, peptides, and analogues	Alpha amino acids	3.4265e+08	2.59207e+08	1.07903e+09	1.17019e+08	1.44318e+08	1.23674e+08	4.1613e+08	6.86025e+08	7.21642e+08	1.52406e+08	1.3454e+08	1.46208e+08
Com_191_pos	Pyrogallol	1,2,3-Trihydroxybenzene; Pyrogallol; Pyrogallic acid; 1,2,3-Benzenetriol	C6 H6 O3	126.032	5.584	127.039	pos	cpd:C01108	map00627 Aminobenzoate degradation;map01120 Microbial metabolism in diverse environments;map07216 Catecholamine transferase inhibitors	HMDB0013674	--	Benzenoids	Phenols	Benzenetriols and derivatives	--	--	--	Full match	Full match	Full match	Benzenoids	Phenols	Benzenetriols and derivatives	5-unsubstituted pyrrogallols	3.74637e+08	3.32624e+08	2.14099e+08	2.31646e+08	2.59482e+08	2.9786e+08	3.30209e+08	3.3712e+08	3.36682e+08	3.15725e+08	6.49088e+08	4.44886e+08
Com_192_pos	2-Hydroxycinnamic acid	--	C9 H8 O3	164.048	2.427	165.055	pos	--	--	HMDB0002641	--	Phenylpropanoids and polyketides	Cinnamic acids and derivatives	Hydroxycinnamic acids and derivatives	--	--	--	Full match	Full match	Full match	Phenylpropanoids and polyketides	Cinnamic acids and derivatives	Hydroxycinnamic acids and derivatives	Hydroxycinnamic acids	4.13338e+08	3.26206e+08	4.36598e+08	5.13788e+08	3.66862e+08	4.702e+08	5.1183e+08	3.83267e+08	6.33702e+08	3.84296e+08	3.67579e+08	4.20713e+08
Com_294_pos	Glucose 1-phosphate	--	C6 H13 O9 P	260.03	1.418	261.037	pos	--	--	HMDB0001586	--	Organic oxygen compounds	Organooxygen compounds	Carbohydrates and carbohydrate conjugates	--	--	--	Full match	Full match	Full match	Organic oxygen compounds	Organooxygen compounds	Carbohydrates and carbohydrate conjugates	Monosaccharide phosphates	4.13386e+08	1.83924e+08	2.86242e+08	3.39386e+08	2.62331e+08	2.96181e+08	2.60542e+08	1.23335e+08	3.19742e+08	2.31053e+08	2.23215e+08	2.50259e+08
Com_304_pos	L-Glutathione oxidized	--	C20 H32 N6 O12 S2	612.152	2.244	307.083	pos	--	--	--	--	--	--	--	--	--	--	Full match	Full match	Full match	Organic acids and derivatives	Carboxylic acids and derivatives	Amino acids, peptides, and analogues	Peptides	7.66643e+07	4.35279e+07	4.3325e+07	3.21762e+08	2.3838e+08	1.78886e+08	1.53335e+08	5.01702e+07	1.13307e+08	2.38268e+07	3.28498e+07	3.50048e+07
Com_306_pos	Pantothenic acid	Pantothenate; Pantothenic acid; (R)-Pantothenate	C9 H17 N O5	219.111	5.021	220.118	pos	cpd:C00864	map00410 beta-Alanine metabolism;map00770 Pantothenate and CoA biosynthesis;map01100 Metabolic pathways;map01110 Biosynthesis of secondary metabolites;map04977 Vitamin digestion and absorption	HMDB0000210	--	Organic oxygen compounds	Organooxygen compounds	Alcohols and polyols	--	--	--	Full match	Full match	Full match	Organic oxygen compounds	Organooxygen compounds	Alcohols and polyols	Secondary alcohols	3.92657e+08	4.82853e+08	3.35454e+08	2.98702e+08	2.32693e+08	2.41953e+08	3.41931e+08	3.34925e+08	3.34451e+08	3.44072e+08	3.43733e+08	3.58743e+08
Com_360_pos	Threonine	--	C4 H9 N O3	119.058	1.462	120.066	pos	--	--	HMDB0000167	--	Organic acids and derivatives	Carboxylic acids and derivatives	Amino acids, peptides, and analogues	--	--	--	Full match	Full match	Full match	Organic acids and derivatives	Carboxylic acids and derivatives	Amino acids, peptides, and analogues	D-alpha-amino acids	1.50801e+08	1.20827e+08	1.54625e+08	2.42907e+08	2.04366e+08	2.61644e+08	2.0002e+08	1.64126e+08	1.95829e+08	1.47896e+08	1.51103e+08	1.40462e+08
Com_543_pos	2-Aminoadipic acid	--	C6 H11 N O4	161.069	1.71	162.076	pos	--	--	HMDB0302754	--	Organic acids and derivatives	Carboxylic acids and derivatives	Amino acids, peptides, and analogues	--	--	--	Full match	Full match	Full match	Organic acids and derivatives	Carboxylic acids and derivatives	Amino acids, peptides, and analogues	Alpha amino acids	1.68663e+08	1.57099e+08	1.53732e+08	1.44829e+08	1.48624e+08	1.40628e+08	1.60077e+08	1.93467e+08	1.53692e+08	1.1474e+08	1.22069e+08	1.17874e+08
Com_676_pos	Folinic acid	Folinic acid; Leucovorin; 5-Formyltetrahydrofolate; L(-)-5-Formyl-5,6,7,8-tetrahydrofolic acid	C20 H23 N7 O7	473.166	4.96	474.174	pos	cpd:C03479	map00670 One carbon pool by folate;map01100 Metabolic pathways	HMDB0001562	--	Organoheterocyclic compounds	Pteridines and derivatives	Pterins and derivatives	--	--	--	Full match	Full match	Full match	Organoheterocyclic compounds	Pteridines and derivatives	Pterins and derivatives	Tetrahydrofolic acids	1.27086e+08	1.20146e+08	1.11773e+08	1.24156e+08	8.93697e+07	5.49083e+07	1.0118e+08	1.10668e+08	1.44388e+08	1.04297e+08	9.33088e+07	9.68366e+07
Com_867_pos	Methionine sulfoxide	--	C5 H11 N O3 S	165.046	1.34	166.053	pos	--	--	HMDB0002005	--	Organic acids and derivatives	Carboxylic acids and derivatives	Amino acids, peptides, and analogues	--	--	--	Full match	Full match	Full match	Organic acids and derivatives	Carboxylic acids and derivatives	Amino acids, peptides, and analogues	Alpha amino acids	7.45502e+07	4.23694e+07	8.70561e+07	7.00114e+07	8.85327e+07	9.04752e+07	9.51334e+07	6.55053e+07	8.11648e+07	9.70721e+07	9.22108e+07	9.8621e+07
Com_958_pos	Syringic acid	Syringic acid; Syringate; 4-Hydroxy-3,5-dimethoxybenzoate; Gallic acid 3,5-dimethyl ether	C9 H10 O5	198.053	5.08	199.06	pos	cpd:C10833	map00627 Aminobenzoate degradation;map01120 Microbial metabolism in diverse environments	HMDB0002085	--	Benzenoids	Benzene and substituted derivatives	Benzoic acids and derivatives	--	--	--	Full match	Full match	Full match	Benzenoids	Benzene and substituted derivatives	Benzoic acids and derivatives	Gallic acid and derivatives	5.50264e+07	7.21168e+07	4.53979e+07	8.34589e+07	5.39282e+07	4.68112e+07	3.97483e+07	4.29544e+07	5.9298e+07	3.63909e+07	3.7809e+07	3.62989e+07
Com_1201_pos	Artemisinin	Qing Hau Sau; Artemisinin	C15 H22 O5	282.147	5.723	283.154	pos	cpd:C09538	-	--	--	--	--	--	--	--	--	Full match	Full match	Full match	Lipids and lipid-like molecules	Prenol lipids	Terpene lactones	Terpene lactones	5.87422e+07	5.58109e+07	6.89012e+07	4.62491e+07	4.46812e+07	6.43228e+07	4.5989e+07	6.08928e+07	4.20263e+07	6.21446e+07	6.92899e+07	6.206e+07
Com_1378_pos	Adenosine 3'5'-cyclic monophosphate	--	C10 H12 N5 O6 P	329.053	2.126	330.06	pos	--	--	--	--	--	--	--	--	--	--	Full match	Full match	Full match	Nucleosides, nucleotides, and analogues	Purine nucleotides	Cyclic purine nucleotides	3',5'-cyclic purine nucleotides	2.96646e+07	4.51145e+07	4.47728e+07	1.93098e+07	1.54573e+07	2.66082e+07	3.56433e+07	3.50272e+07	3.42943e+07	6.76479e+07	6.21403e+07	5.03195e+07
Com_2126_pos	α-Aspartylphenylalanine	--	C13 H16 N2 O5	280.106	5.277	281.114	pos	--	--	HMDB0000706	--	Organic acids and derivatives	Carboxylic acids and derivatives	Amino acids, peptides, and analogues	--	--	--	Full match	Full match	Full match	Organic acids and derivatives	Carboxylic acids and derivatives	Amino acids, peptides, and analogues	Peptides	2.39731e+07	3.08395e+07	3.07716e+07	2.25043e+07	1.53511e+07	2.33645e+07	3.92298e+07	3.30857e+07	4.20741e+07	3.50449e+07	3.27571e+07	3.53262e+07
Com_5118_pos	Nobiletin	Nobiletin; Hexamethoxyflavone; 5,6,7,8,3',4'-Hexamethoxyflavone	C21 H22 O8	402.132	6.625	403.139	pos	cpd:C10112	-	HMDB0029540	LMPK12111468	Phenylpropanoids and polyketides	Flavonoids	O-methylated flavonoids	Polyketides [PK]	Flavonoids [PK12]	Flavones and Flavonols [PK1211]	Full match	Full match	Full match	Phenylpropanoids and polyketides	Flavonoids	O-methylated flavonoids	8-O-methylated flavonoids	755543	630908	796807	568965	882138	644457	748014	701813	1.43624e+07	720397	749598	715827
Com_11_pos	3-(3,4-dihydroxyphenyl)propanoic acid	--	C9 H10 O4	164.047	3.122	182.081	pos	--	--	HMDB0000423	--	Phenylpropanoids and polyketides	Phenylpropanoic acids	-	--	--	--	Invalid mass	No match	No match					2.14488e+09	1.0825e+10	1.29534e+09	2.96379e+08	1.90976e+08	6.91395e+08	8.17153e+08	7.25498e+08	3.11603e+08	3.40584e+08	4.52174e+08	5.36499e+08
Com_15_pos	Indole-3-acrylic acid	--	C11 H9 N O2	187.063	5.207	188.071	pos	--	--	HMDB0000734	--	Organoheterocyclic compounds	Indoles and derivatives	Indoles	--	--	--	Full match	No results	Full match	Organoheterocyclic compounds	Indoles and derivatives	Indoles	Indoles	2.85311e+09	1.02463e+06	2.77133e+09	4.20152e+09	3.53452e+09	6.25734e+09	7.55412e+09	6.54053e+09	7.73412e+09	4.17086e+09	4.10312e+09	4.32537e+09
Com_23_pos	4-Aminobutyric acid	4-Aminobutanoate; 4-Aminobutanoic acid; 4-Aminobutyrate; 4-Aminobutyric acid; gamma-Aminobutyric acid; GABA	C4 H9 N O2	103.063	1.331	104.071	pos	cpd:C00334	map00250 Alanine, aspartate and glutamate metabolism;map00330 Arginine and proline metabolism;map00410 beta-Alanine metabolism;map00650 Butanoate metabolism;map00760 Nicotinate and nicotinamide metabolism;map01100 Metabolic pathways;map01120 Microbial metabolism in diverse environments;map02024 Quorum sensing;map04024 cAMP signaling pathway;map04080 Neuroactive ligand-receptor interaction;map0472…	HMDB0000112	--	Organic acids and derivatives	Carboxylic acids and derivatives	Amino acids, peptides, and analogues	--	--	--	No results	No results	Full match	Organic acids and derivatives	Carboxylic acids and derivatives	Amino acids, peptides, and analogues	Gamma amino acids and derivatives	2.64534e+09	2.33655e+09	2.68918e+09	3.41767e+09	3.28536e+09	3.19318e+09	2.34398e+09	1.94124e+09	2.82958e+09	2.83509e+09	2.8863e+09	2.85899e+09
Com_25_pos	2-oxopiperidine-3-carbohydrazide	--	C6 H11 N3 O2	157.085	1.278	175.119	pos	--	--	--	--	--	--	--	--	--	--	Full match	No results	No results					1.88363e+09	1.66849e+09	1.53796e+09	3.3747e+09	1.22201e+09	2.97744e+09	3.08327e+09	2.91911e+09	4.15868e+09	2.28972e+09	2.16422e+09	1.92931e+09
Com_38_pos	Theobromine	Theobromine; 3,7-Dimethylxanthine	C7 H8 N4 O2	180.064	1.479	203.053	pos	cpd:C07480	map00232 Caffeine metabolism;map01060 Biosynthesis of plant secondary metabolites;map01065 Biosynthesis of alkaloids derived from histidine and purine;map01100 Metabolic pathways;map01110 Biosynthesis of secondary metabolites;map01120 Microbial metabolism in diverse environments	HMDB0002825	--	Organoheterocyclic compounds	Imidazopyrimidines	Purines and purine derivatives	--	--	--	Invalid mass	No results	No match	Organoheterocyclic compounds	Imidazopyrimidines	Purines and purine derivatives	Xanthines	1.3681e+09	1.10617e+09	1.2958e+09	5.62116e+08	7.43901e+08	5.32562e+08	2.96556e+09	7.46984e+08	7.26767e+08	1.1796e+09	1.20186e+09	1.03909e+09
Com_39_pos	9-Oxo-10(E),12(E)-octadecadienoic acid	--	C18 H30 O3	294.22	8.009	317.209	pos	--	--	--	--	--	--	--	--	--	--	Full match	No results	Full match	Lipids and lipid-like molecules	Fatty Acyls	Lineolic acids and derivatives	Lineolic acids and derivatives	2.35169e+09	2.40903e+09	2.00722e+09	2.45632e+09	2.2217e+09	1.6578e+09	2.02447e+09	1.83861e+09	1.84598e+09	1.91375e+09	1.84682e+09	1.80952e+09
Com_43_pos	TKK	--	C16 H33 N5 O5	375.252	6.539	376.259	pos	--	--	--	--	--	--	--	--	--	--	Invalid mass	No results	No results					1.5015e+09	2.56315e+09	1.19655e+09	8.17052e+08	7.67321e+08	9.59832e+08	8.90524e+08	2.00345e+09	1.33824e+09	1.20538e+09	2.68283e+09	1.04249e+09
Com_67_pos	ethyl 4-amino-2-(methylsulfanyl)-1,3-thiazole-5-carboxylate	--	C7 H10 N2 O2 S2	218.019	1.313	219.027	pos	--	--	--	--	--	--	--	--	--	--	Full match	No results	No results					2.03372e+09	1.42549e+09	2.14862e+09	1.12674e+09	1.57631e+09	1.05574e+09	1.06661e+09	1.16236e+09	1.02101e+09	1.68254e+09	1.68465e+09	1.58254e+09
Com_79_pos	2-[(3S)-1-(2-Methylbenzyl)-3-pyrrolidinyl]-1,3-benzoxazole	--	C19 H20 N2 O	292.154	5.108	293.161	pos	--	--	--	--	--	--	--	--	--	--	Invalid mass	No results	No match	Organoheterocyclic compounds	Benzoxazoles	Not available	Benzoxazoles	6.6369e+08	4.30697e+08	4.79984e+08	1.683e+08	2.22728e+08	1.23466e+09	9.30455e+08	9.00036e+08	6.40997e+08	7.11291e+08	8.13662e+08	8.19121e+08
Com_81_pos	Thymine	Thymine; 5-Methyluracil	C5 H6 N2 O2	126.043	4.787	127.05	pos	cpd:C00178	map00240 Pyrimidine metabolism;map01100 Metabolic pathways	HMDB0000262	--	Organoheterocyclic compounds	Diazines	Pyrimidines and pyrimidine derivatives	--	--	--	Full match	No results	Full match	Organoheterocyclic compounds	Diazines	Pyrimidines and pyrimidine derivatives	Hydroxypyrimidines	1.0032e+09	1.28043e+09	1.12882e+09	4.77573e+08	5.75206e+08	6.00437e+08	1.19388e+09	1.20504e+09	8.5991e+08	1.45017e+09	1.32963e+09	1.20845e+09
Com_89_pos	L-Methionine Methyl Ester	--	C6 H13 N O2 S	163.067	1.224	164.074	pos	--	--	--	--	--	--	--	--	--	--	No results	No results	Full match					5.29752e+08	4.06201e+08	4.17247e+08	1.03398e+09	5.64389e+08	1.06957e+09	1.06139e+09	8.4395e+08	1.30224e+09	6.7126e+08	6.42507e+08	5.63597e+08
Com_93_pos	Phosphocholine	--	C5 H14 N O4 P	183.066	1.3	184.073	pos	--	--	HMDB0001565	--	Organic nitrogen compounds	Organonitrogen compounds	Quaternary ammonium salts	--	--	--	No results	Full match	No results	Organic nitrogen compounds	Organonitrogen compounds	Quaternary ammonium salts	Phosphocholines	5.60497e+08	3.39395e+08	5.79389e+08	1.03758e+09	5.14145e+08	7.24328e+08	4.18688e+08	3.39277e+08	6.09709e+08	4.02496e+08	3.83131e+08	4.10812e+08
Com_111_pos	4-morpholinobenzoic acid	--	C11 H13 N O3	207.09	2.739	208.097	pos	--	--	--	--	--	--	--	--	--	--	Full match	No results	Full match					1.11837e+08	4.98003e+08	1.24936e+08	3.57723e+07	3.14309e+07	4.98906e+07	1.0456e+09	2.2762e+08	5.00929e+07	7.42641e+07	7.76672e+07	6.11265e+07
Com_125_pos	methyl 4-methyl-2-oxo-2H-pyran-6-carboxylate	--	C8 H8 O4	168.043	5.296	169.05	pos	--	--	--	--	--	--	--	--	--	--	Full match	No results	Full match					5.66608e+08	7.2462e+08	5.60471e+08	5.41597e+08	3.71095e+08	4.31404e+08	5.94457e+08	4.74314e+08	9.37806e+08	4.42539e+08	4.30307e+08	4.54616e+08
Com_132_pos	2-Pyridylacetic acid	--	C7 H7 N O2	137.048	1.372	138.055	pos	--	--	HMDB0060722	--	Organoheterocyclic compounds	Pyridines and derivatives	-	--	--	--	Full match	No results	Full match	Organoheterocyclic compounds	Pyridines and derivatives	Not available	Pyridines and derivatives	5.01616e+08	1.12148e+09	5.72502e+08	2.87134e+08	2.24058e+08	2.67883e+08	3.80455e+08	3.0523e+08	2.37068e+08	2.29933e+08	2.27973e+08	2.24427e+08
Com_141_pos	9-Oxo-ODE	--	C18 H30 O3	294.22	7.352	295.227	pos	--	--	HMDB0004669	--	Lipids and lipid-like molecules	Fatty Acyls	Lineolic acids and derivatives	--	--	--	Full match	No results	Full match	Lipids and lipid-like molecules	Fatty Acyls	Lineolic acids and derivatives	Lineolic acids and derivatives	7.01831e+08	6.19888e+08	6.71884e+08	6.54971e+08	5.17699e+08	6.92836e+08	4.95042e+08	6.91907e+08	4.89697e+08	7.44254e+08	6.58828e+08	6.58461e+08
Com_150_pos	(11E,15Z)-9,10,13-trihydroxyoctadeca-11,15-dienoic acid	--	C18 H32 O5	350.207	6.838	351.214	pos	--	--	--	--	--	--	--	--	--	--	Invalid mass	No results	No results					3.98918e+08	6.27384e+08	3.21671e+08	5.21951e+08	4.52041e+08	3.20515e+08	5.35997e+08	4.73315e+08	8.17929e+08	5.63587e+08	5.95234e+08	5.75619e+08
Com_151_pos	2,4-Dimethylbenzaldehyde	--	C9 H10 O	134.073	6.56	135.08	pos	--	--	HMDB0032142	--	Benzenoids	Benzene and substituted derivatives	Benzoyl derivatives	--	--	--	Full match	No results	No results	Benzenoids	Benzene and substituted derivatives	Benzoyl derivatives	Benzoyl derivatives	7.09489e+08	6.69319e+08	6.23666e+08	4.90068e+08	5.05543e+08	4.84946e+08	4.77186e+08	4.41078e+08	7.62542e+08	4.78381e+08	5.21726e+08	8.11419e+08
Com_169_pos	Bicine	--	C6 H13 N O4	163.084	1.329	146.081	pos	--	--	HMDB0011727	--	Organic acids and derivatives	Carboxylic acids and derivatives	Amino acids, peptides, and analogues	--	--	--	Full match	No results	Full match	Organic acids and derivatives	Carboxylic acids and derivatives	Amino acids, peptides, and analogues	Alpha amino acids	2.09188e+08	2.83377e+08	1.01351e+08	2.65318e+08	6.57674e+08	4.00194e+08	1.88572e+08	2.93556e+08	2.79243e+08	3.2815e+08	3.35466e+08	3.15548e+08
Com_176_pos	Azetidine-2-carboxylic acid	--	C4 H7 N O2	101.048	1.243	102.055	pos	--	--	HMDB0248797	--	Organoheterocyclic compounds	Azetidines	Azetidinecarboxylic acids or derivatives	--	--	--	No results	No results	Full match	Organic acids and derivatives	Carboxylic acids and derivatives	Amino acids, peptides, and analogues	Alpha amino acids	9.08957e+07	7.61585e+07	7.23052e+07	1.35741e+08	9.64469e+07	1.33682e+08	1.32553e+08	1.17569e+08	6.88766e+08	9.6177e+07	8.52878e+07	9.48578e+07
Com_183_pos	Cuminaldehyde	4-Isopropylbenzaldehyde; p-Cumic aldehyde; Cuminaldehyde	C10 H12 O	148.089	6.909	149.096	pos	cpd:C06577	map00622 Xylene degradation;map01120 Microbial metabolism in diverse environments;map01220 Degradation of aromatic compounds	HMDB0002214	--	Lipids and lipid-like molecules	Prenol lipids	Monoterpenoids	--	--	--	Full match	No results	No results	Lipids and lipid-like molecules	Prenol lipids	Monoterpenoids	Aromatic monoterpenoids	5.33517e+08	4.72379e+08	4.68784e+08	3.69582e+08	3.73084e+08	3.48911e+08	3.42822e+08	3.37544e+08	6.08317e+08	3.64167e+08	3.96756e+08	6.48073e+08
Com_206_pos	2-Amino-1,3,4-octadecanetriol	--	C18 H39 N O3	317.293	6.78	318.3	pos	--	--	--	--	--	--	--	--	--	--	Full match	No results	Full match	Organic nitrogen compounds	Organonitrogen compounds	Amines	1,3-aminoalcohols	3.62157e+08	7.25427e+08	2.69068e+08	3.67527e+08	2.52629e+08	2.21887e+08	3.17822e+08	3.8262e+08	3.30252e+08	3.81677e+08	4.00744e+08	4.8238e+08
Com_210_pos	(12Z)-9,10,11-trihydroxyoctadec-12-enoic acid	--	C18 H34 O5	352.223	7.093	353.23	pos	--	--	--	--	--	--	--	--	--	--	Invalid mass	No results	No results					2.84852e+08	1.60362e+08	1.52761e+08	4.64334e+08	2.45162e+08	2.39764e+08	1.60736e+08	2.54813e+08	1.8105e+08	2.01817e+08	2.10476e+08	1.89566e+08
Com_213_pos	1-Palmitoylglycerol	--	C19 H38 O4	330.277	9.758	353.266	pos	--	--	HMDB0245964	--	Lipids and lipid-like molecules	Glycerolipids	Monoradylglycerols	--	--	--	Full match	No results	Full match	Lipids and lipid-like molecules	Glycerolipids	Monoradylglycerols	1-monoacylglycerols	7.45002e+07	3.43767e+07	2.31522e+07	2.07806e+08	1.41973e+08	2.29007e+07	5.35664e+07	4.94159e+07	3.12665e+07	5.60188e+08	3.87088e+08	4.70001e+08
Com_225_pos	Maltotetraose	Maltotetraose	C24 H42 O21	688.204	1.741	689.211	pos	cpd:C02052	-	HMDB0001296	--	Organic oxygen compounds	Organooxygen compounds	Carbohydrates and carbohydrate conjugates	--	--	--	Invalid mass	No results	No results	Organic oxygen compounds	Organooxygen compounds	Carbohydrates and carbohydrate conjugates	Oligosaccharides	9.28502e+07	1.83996e+07	9.73058e+07	4.41594e+08	4.18438e+08	3.3586e+08	1.60998e+08	6.7752e+07	1.13761e+08	1.42008e+08	1.50642e+08	1.51094e+08
Com_255_pos	6-Methylquinoline	--	C10 H9 N	143.074	5.205	144.081	pos	--	--	HMDB0033115	--	Organoheterocyclic compounds	Quinolines and derivatives	-	--	--	--	Full match	No results	No results	Organoheterocyclic compounds	Quinolines and derivatives	Not available	Quinolines and derivatives	1.88252e+08	1.81481e+08	1.82017e+08	2.76487e+08	2.22047e+08	3.82814e+08	4.45593e+08	3.92627e+08	4.60442e+08	2.76843e+08	2.51548e+08	2.65165e+08
Com_257_pos	Tryptamine	Tryptamine; 3-(2-Aminoethyl)indole	C10 H12 N2	160.1	5.219	144.081	pos	cpd:C00398	map00380 Tryptophan metabolism;map00901 Indole alkaloid biosynthesis;map01060 Biosynthesis of plant secondary metabolites;map01063 Biosynthesis of alkaloids derived from shikimate pathway;map01100 Metabolic pathways;map01110 Biosynthesis of secondary metabolites;map04080 Neuroactive ligand-receptor interaction	HMDB0000303	--	Organoheterocyclic compounds	Indoles and derivatives	Tryptamines and derivatives	--	--	--	No results	No results	Full match	Organoheterocyclic compounds	Indoles and derivatives	Tryptamines and derivatives	Tryptamines and derivatives	1.88252e+08	1.81481e+08	1.82017e+08	2.76487e+08	2.22047e+08	3.82814e+08	4.45593e+08	3.92627e+08	4.60442e+08	2.76843e+08	2.51548e+08	2.65165e+08
Com_262_pos	2-Phenylacetamide	2-Phenylacetamide; alpha-Phenylacetamide	C8 H9 N O	135.069	2.095	136.076	pos	cpd:C02505	map00360 Phenylalanine metabolism;map00643 Styrene degradation;map01120 Microbial metabolism in diverse environments	HMDB0010715	--	Benzenoids	Benzene and substituted derivatives	Phenylacetamides	--	--	--	No results	Full match	No results	Benzenoids	Benzene and substituted derivatives	Phenylacetamides	Phenylacetamides	2.85729e+08	2.2991e+08	2.64926e+08	3.22491e+08	2.68198e+08	3.40164e+08	3.63593e+08	2.60599e+08	4.67931e+08	2.80323e+08	2.05121e+08	2.6393e+08
Com_263_pos	Caprolactam	--	C6 H11 N O	113.084	9.774	114.091	pos	--	--	HMDB0062769	--	Organoheterocyclic compounds	Lactams	Caprolactams	--	--	--	Full match	No results	No results	Organoheterocyclic compounds	Lactams	Caprolactams	Caprolactams	2.82551e+08	2.70326e+08	2.77118e+08	1.61008e+08	4.18146e+08	1.70633e+08	2.36555e+08	2.37272e+08	2.28092e+08	2.36762e+08	2.4289e+08	2.47196e+08
Com_283_pos	(2E,4E)-N-(2-methylpropyl)dodeca-2,4-dienamide	--	C16 H29 N O	251.225	8.576	252.232	pos	--	--	--	--	--	--	--	--	--	--	Full match	No results	No results					2.83387e+08	2.99001e+08	2.07165e+08	3.48622e+08	1.54894e+08	2.00209e+08	2.24103e+08	2.20526e+08	2.60635e+08	1.87569e+08	1.78409e+08	2.9362e+08
Com_289_pos	L(-)-Malic acid	--	C4 H6 O5	134.022	1.601	157.011	pos	--	--	--	--	--	--	--	--	--	--	No results	No results	Full match	Organic acids and derivatives	Hydroxy acids and derivatives	Beta hydroxy acids and derivatives	Beta hydroxy acids and derivatives	5.40426e+08	4.19805e+08	5.32337e+08	2.04746e+08	2.53871e+08	2.7513e+08	2.37325e+08	1.82389e+08	1.8898e+08	2.21564e+08	2.31978e+08	2.12679e+08
Com_323_pos	LPC 16:0-SN1	--	C24 H50 N O7 P	495.332	9.312	496.34	pos	--	--	--	--	--	--	--	--	--	--	No results	Full match	Full match					2.48248e+07	9.25041e+07	1.33564e+07	1.05645e+08	6.14916e+07	2.5005e+07	1.54136e+07	6.17612e+06	7.38717e+06	3.59592e+08	1.94255e+08	2.77762e+08
Com_376_pos	α-Lactose	--	C12 H22 O11	359.143	1.461	360.15	pos	--	--	HMDB0000186	--	Organic oxygen compounds	Organooxygen compounds	Carbohydrates and carbohydrate conjugates	--	--	--	Invalid mass	No results	No results	Organic oxygen compounds	Organooxygen compounds	Carbohydrates and carbohydrate conjugates	O-glycosyl compounds	1.32629e+08	6.29102e+07	7.8803e+07	2.27872e+08	2.72452e+08	2.42534e+08	1.04812e+08	6.05833e+07	3.93973e+07	9.14739e+07	1.113e+08	1.17701e+08
Com_382_pos	4-methoxy-6-(prop-2-en-1-yl)-2H-1,3-benzodioxole	--	C11 H12 O3	192.079	5.413	193.086	pos	--	--	--	--	--	--	--	--	--	--	Full match	No results	Full match					2.24084e+08	4.62592e+07	2.40697e+08	4.25598e+07	2.24351e+08	2.41732e+08	1.74225e+08	1.77021e+08	1.91385e+08	1.10963e+08	1.28838e+08	1.2432e+08
Com_389_pos	5-Methylcytosine	5-Methylcytosine	C5 H7 N3 O	125.059	2.295	126.066	pos	cpd:C02376	map00240 Pyrimidine metabolism	HMDB0002894	--	Organoheterocyclic compounds	Diazines	Pyrimidines and pyrimidine derivatives	--	--	--	Full match	No results	Full match	Organoheterocyclic compounds	Diazines	Pyrimidines and pyrimidine derivatives	Hydroxypyrimidines	2.10678e+08	2.98513e+08	3.60574e+08	1.20701e+08	1.13174e+08	1.53424e+08	2.66372e+08	1.85931e+08	2.25145e+08	2.9451e+08	3.00366e+08	2.73275e+08
Com_390_pos	5α-Dihydrotestosterone	--	C19 H30 O2	290.225	8.29	291.232	pos	--	--	HMDB0002961	--	Lipids and lipid-like molecules	Steroids and steroid derivatives	Androstane steroids	--	--	--	Full match	No results	No results	Lipids and lipid-like molecules	Steroids and steroid derivatives	Androstane steroids	Androgens and derivatives	1.28172e+08	1.56877e+08	3.73e+08	7.43889e+07	3.1089e+07	1.58871e+08	2.24089e+08	2.10061e+08	1.43203e+08	1.13573e+08	9.96309e+07	1.07555e+08
Com_393_pos	Diaminopimelic acid	--	C7 H14 N2 O4	190.095	1.386	191.103	pos	--	--	HMDB0001370	--	Organic acids and derivatives	Carboxylic acids and derivatives	Amino acids, peptides, and analogues	--	--	--	Full match	No results	Full match	Organic acids and derivatives	Carboxylic acids and derivatives	Amino acids, peptides, and analogues	Alpha amino acids	2.00808e+08	2.93827e+08	1.37332e+08	8.04992e+07	6.04901e+07	6.133e+07	1.88166e+08	1.67238e+08	1.32987e+08	2.91989e+08	2.67035e+08	2.83273e+08
Com_424_pos	3-methyl-5-oxo-5-(4-toluidino)pentanoic acid	--	C13 H17 N O3	257.103	1.307	258.11	pos	--	--	--	--	--	--	--	--	--	--	Invalid mass	No results	No results					1.25847e+08	1.96393e+07	8.46117e+07	1.17991e+08	2.36735e+08	8.34514e+07	2.36176e+07	9.26637e+06	4.43388e+07	3.84533e+07	2.35706e+07	2.84179e+07
Com_432_pos	Sulfamerazine	--	C11 H12 N4 O2 S	264.073	4.782	265.08	pos	--	--	HMDB0015521	--	Benzenoids	Benzene and substituted derivatives	Benzenesulfonamides	--	--	--	Invalid mass	No results	No results	Benzenoids	Benzene and substituted derivatives	Benzenesulfonamides	Aminobenzenesulfonamides	1.90707e+08	2.53467e+08	2.05031e+08	7.36132e+07	9.50418e+07	9.43605e+07	2.16573e+08	2.11101e+08	1.4493e+08	2.51772e+08	2.30188e+08	2.06759e+08
Com_440_pos	(2E)-3-(3,4-dimethoxyphenyl)prop-2-enoic acid	--	C11 H12 O4	190.063	5.401	191.071	pos	--	--	HMDB0034315	--	Phenylpropanoids and polyketides	Cinnamic acids and derivatives	Hydroxycinnamic acids and derivatives	--	--	--	Invalid mass	No match	No match					1.73383e+08	1.8747e+08	1.64327e+08	1.81976e+08	1.81707e+08	1.99373e+08	1.54384e+08	1.58594e+08	1.61188e+08	1.3711e+08	6.9026e+07	1.01858e+08
Com_441_pos	Phenylglyoxylic acid	alpha-Oxo-benzeneacetic acid; Benzoylformate; Benzoylformic acid; Phenylglyoxylic acid; Phenylglyoxylate; 2-Oxo-2-phenylacetate	C8 H6 O3	150.032	5.341	151.039	pos	cpd:C02137	map00360 Phenylalanine metabolism;map00627 Aminobenzoate degradation;map01120 Microbial metabolism in diverse environments	HMDB0001587	--	Benzenoids	Benzene and substituted derivatives	Benzoyl derivatives	--	--	--	No results	No results	Full match	Benzenoids	Benzene and substituted derivatives	Benzoyl derivatives	Benzoyl derivatives	1.05785e+08	7.37367e+07	8.23507e+07	2.01498e+08	1.22216e+08	1.4889e+08	5.08179e+07	7.17794e+07	8.51722e+07	9.75323e+07	1.36632e+08	1.08049e+08
Com_451_pos	1,2-dihydroxyheptadec-16-yn-4-yl acetate	--	C19 H34 O4	331.201	7.903	349.235	pos	--	--	--	LMFA05000645	--	--	--	Fatty Acyls [FA]	Fatty alcohols [FA05]	_	Invalid mass	No results	No results					1.647e+08	2.83313e+08	1.2923e+08	1.28484e+08	4.12667e+07	1.91056e+08	1.20435e+08	2.15723e+08	1.97589e+08	7.48396e+07	6.56024e+07	7.79952e+07
Com_452_pos	Lysine butyrate	--	C10 H22 N2 O4	234.158	1.474	235.165	pos	--	--	--	--	--	--	--	--	--	--	No results	No results	Full match	Organic acids and derivatives	Carboxylic acids and derivatives	Amino acids, peptides, and analogues	L-alpha-amino acids	2.0623e+07	3.78696e+06	6.95435e+07	1.92532e+08	1.69744e+08	9.30582e+07	3.69437e+07	1.15322e+08	3.46659e+07	1.05995e+08	9.01975e+07	8.47424e+07
Com_461_pos	Picolinic acid	Picolinic acid; 2-Pyridinecarboxylic acid	C6 H5 N O2	123.032	1.411	124.039	pos	cpd:C10164	map00380 Tryptophan metabolism;map01100 Metabolic pathways	HMDB0002243	--	Organoheterocyclic compounds	Pyridines and derivatives	Pyridinecarboxylic acids and derivatives	--	--	--	No results	No results	Full match	Organoheterocyclic compounds	Pyridines and derivatives	Pyridinecarboxylic acids and derivatives	Pyridinecarboxylic acids	2.09718e+08	2.84466e+08	2.14223e+08	1.36481e+08	1.31033e+08	1.49811e+08	1.98362e+08	1.68816e+08	2.1203e+08	1.77839e+08	1.94704e+08	1.86054e+08
Com_463_pos	PC O-18:2	--	C26 H50 N O7 P	519.333	8.807	520.34	pos	--	--	--	--	--	--	--	--	--	--	No results	Full match	Full match					2.2315e+08	1.02453e+08	2.41596e+07	1.87236e+08	6.37991e+07	1.29535e+08	1.37328e+08	2.6279e+07	5.51102e+07	1.55715e+08	1.33938e+08	1.65002e+08
Com_466_pos	3-(4-hydroxy-3-methoxyphenyl)propanoic acid	--	C10 H12 O4	178.063	5.399	179.071	pos	--	--	HMDB0062121	--	Phenylpropanoids and polyketides	Phenylpropanoic acids	-	--	--	--	Invalid mass	No match	No match					2.01644e+08	4.66051e+07	9.99513e+07	1.82542e+08	2.02657e+08	7.52287e+07	4.44559e+07	7.67268e+07	4.99323e+07	5.68498e+07	3.11406e+07	5.6043e+07
Com_497_pos	QPH	--	C16 H24 N6 O5	171.113	6.034	381.189	pos	--	--	--	--	--	--	--	--	--	--	Invalid mass	No results	No results					1.26438e+08	8.61281e+07	1.30475e+08	1.24184e+08	1.49729e+08	7.65851e+07	1.50174e+08	2.11716e+08	1.57162e+08	1.96975e+08	1.68467e+08	1.62798e+08
Com_504_pos	HPK	--	C17 H28 N6 O4	380.218	7.067	381.225	pos	--	--	--	--	--	--	--	--	--	--	Full match	No results	No results					1.38018e+08	1.04875e+08	1.0788e+08	1.21907e+08	1.13213e+08	1.04256e+08	2.07733e+08	2.08734e+08	1.24989e+08	1.38552e+08	1.39666e+08	1.29878e+08
Com_508_pos	2-[(1,3-thiazol-2-ylamino)methylidene]malononitrile	--	C7 H4 N4 S	176.018	1.26	177.025	pos	--	--	--	--	--	--	--	--	--	--	Invalid mass	No results	No results					1.10576e+08	1.12534e+08	7.25398e+07	1.72771e+08	1.22095e+08	1.39061e+08	1.55829e+08	1.6358e+08	1.63056e+08	9.78733e+07	1.02865e+08	9.8615e+07
Com_517_pos	2,3-Dinor-11β-prostaglandin F2α	--	C18 H30 O5	348.191	6.669	349.199	pos	--	--	--	--	--	--	--	--	--	--	Invalid mass	No results	No results	Lipids and lipid-like molecules	Fatty Acyls	Eicosanoids	Prostaglandins and related compounds	1.27659e+08	1.16667e+08	1.35615e+08	1.16898e+08	1.1782e+08	1.10938e+08	1.25371e+08	1.70732e+08	1.51618e+08	2.05824e+08	1.8153e+08	1.77832e+08
Com_537_pos	tert-Butyl N-[1-(aminocarbonyl)-3-methylbutyl]carbamate	--	C11 H22 N2 O3	230.163	5.222	231.171	pos	--	--	--	--	--	--	--	--	--	--	Full match	No results	No results	Organic acids and derivatives	Carboxylic acids and derivatives	Amino acids, peptides, and analogues	Leucine and derivatives	1.38962e+08	1.52373e+08	1.94977e+08	9.01237e+07	9.39698e+07	1.07842e+08	1.96302e+08	1.35498e+08	1.92547e+08	1.75166e+08	1.69558e+08	1.86071e+08
Com_546_pos	Targinine	--	C7 H16 N4 O2	188.127	1.306	189.135	pos	--	--	HMDB0029416	--	Organic acids and derivatives	Carboxylic acids and derivatives	Amino acids, peptides, and analogues	--	--	--	No results	Full match	Full match	Organic acids and derivatives	Carboxylic acids and derivatives	Amino acids, peptides, and analogues	Arginine and derivatives	9.93559e+07	9.27958e+07	1.11257e+08	1.59755e+08	8.84817e+07	1.15908e+08	1.40587e+08	1.05119e+08	1.5025e+08	9.25539e+07	8.99076e+07	9.21976e+07
Com_554_pos	Quinone	p-Benzoquinone; Quinone; Chinone; 2,5-Cyclohexadiene-1,4-dione; 1,4-Benzoquinone	C6 H4 O2	108.021	5.504	109.029	pos	cpd:C00472	map00627 Aminobenzoate degradation;map01120 Microbial metabolism in diverse environments	HMDB0003364	--	Organic oxygen compounds	Organooxygen compounds	Carbonyl compounds	--	--	--	No results	No results	Full match	Organic oxygen compounds	Organooxygen compounds	Carbonyl compounds	P-benzoquinones	1.06288e+08	1.89023e+08	2.40567e+08	6.62358e+07	1.27678e+08	6.82815e+07	8.12624e+07	8.62317e+07	9.00612e+07	5.44633e+07	5.83006e+07	5.83519e+07
Com_560_pos	3-Methoxycinnamic acid	--	C10 H10 O3	160.053	5.412	161.06	pos	--	--	--	--	--	--	--	--	--	--	Invalid mass	No results	No match	Phenylpropanoids and polyketides	Cinnamic acids and derivatives	Hydroxycinnamic acids and derivatives	Coumaric acids and derivatives	1.75903e+08	1.80336e+08	1.40469e+08	1.32807e+08	1.67184e+08	1.34122e+08	1.39368e+08	1.38031e+08	1.54832e+08	7.63508e+07	1.34795e+08	1.1953e+08
Com_569_pos	GPK	--	C13 H24 N4 O4	322.165	5.158	323.172	pos	--	--	--	--	--	--	--	--	--	--	Invalid mass	No results	No results					6.86397e+07	2.28127e+08	5.26674e+07	1.93786e+06	1.64157e+06	3.34945e+07	2.37838e+07	3.15904e+07	3.47974e+06	1.68536e+07	3.63628e+07	3.99842e+07
Com_575_pos	Prolylleucine	--	C11 H20 N2 O3	228.147	1.422	229.155	pos	--	--	HMDB0253028	--	Organic acids and derivatives	Carboxylic acids and derivatives	Amino acids, peptides, and analogues	--	--	--	Full match	No results	Full match	Organic acids and derivatives	Carboxylic acids and derivatives	Amino acids, peptides, and analogues	Dipeptides	1.86624e+08	1.25847e+08	1.73648e+08	1.14108e+08	1.1592e+08	9.08256e+07	1.65298e+08	1.31183e+08	1.81792e+08	1.34665e+08	1.29541e+08	1.43225e+08
Com_598_pos	LPC 22:6-SN2	--	C30 H50 N O7 P	567.333	8.723	568.34	pos	--	--	--	--	--	--	--	--	--	--	No results	Full match	No results					2.24039e+08	8.07608e+06	1.29473e+07	5.70913e+06	4.40623e+06	185810	2.38749e+06	558100	547113	228581	2.9931e+06	240789
Com_599_pos	Methyl cinnamate	Methyl cinnamate; 3-Phenyl-2-propenoic acid methyl	C10 H10 O2	162.068	5.368	163.076	pos	cpd:C06358	-	HMDB0033833	--	Phenylpropanoids and polyketides	Cinnamic acids and derivatives	Cinnamic acid esters	--	--	--	Full match	No results	Full match	Phenylpropanoids and polyketides	Cinnamic acids and derivatives	Cinnamic acid esters	Cinnamic acid esters	1.22071e+08	1.14319e+08	1.11255e+08	1.39916e+08	1.28586e+08	1.3734e+08	1.14159e+08	1.16688e+08	1.14402e+08	7.21041e+07	9.43964e+07	4.23261e+07
Com_604_pos	17α-Hydroxyprogesterone	17alpha-Hydroxyprogesterone; 17alpha-Hydroxy-4-pregnene-3,20-dione; Pregn-4-ene-3,20-dione-17-ol; 17alpha-Hydroxy-progesterone	C21 H30 O3	330.217	8.29	331.224	pos	cpd:C01176	map00140 Steroid hormone biosynthesis;map01100 Metabolic pathways;map04913 Ovarian steroidogenesis;map04927 Cortisol synthesis and secretion;map04934 Cushing's syndrome	--	--	--	--	--	--	--	--	Invalid mass	No results	No results	Lipids and lipid-like molecules	Steroids and steroid derivatives	Pregnane steroids	Gluco/mineralocorticoids, progestogins and derivatives	7.27216e+07	8.76275e+07	2.1472e+08	3.80558e+07	1.77131e+07	7.56155e+07	1.22575e+08	7.32114e+07	8.09486e+07	5.64228e+07	4.8175e+07	5.28742e+07
Com_612_pos	6-methyl-7-nitro-2,3-dihydro-1,4-benzodioxine	--	C9 H9 N O4	177.043	5.533	178.05	pos	--	--	--	--	--	--	--	--	--	--	Invalid mass	No results	No results					2.48004e+07	5.71817e+07	1.76165e+07	2.49826e+07	3.81874e+07	1.14897e+07	8.38884e+07	1.6599e+08	1.5692e+08	5.54391e+07	6.29685e+07	6.53706e+07
Com_613_pos	N-Acetyl-5-aminosalicylic acid	--	C9 H9 N O4	195.054	5.533	178.05	pos	--	--	HMDB0060602	--	Benzenoids	Benzene and substituted derivatives	Benzoic acids and derivatives	--	--	--	Full match	No results	Full match	Benzenoids	Benzene and substituted derivatives	Benzoic acids and derivatives	Acylaminobenzoic acid and derivatives	2.48004e+07	5.71817e+07	1.76165e+07	2.49826e+07	3.81874e+07	1.14897e+07	8.38884e+07	1.6599e+08	1.5692e+08	5.54391e+07	6.29685e+07	6.53706e+07
Com_621_pos	N6,N6,N6-Trimethyl-L-lysine	N6,N6,N6-Trimethyl-L-lysine	C9 H20 N2 O2	188.153	1.241	189.16	pos	cpd:C03793	map00310 Lysine degradation	HMDB0001325	--	Organic acids and derivatives	Carboxylic acids and derivatives	Amino acids, peptides, and analogues	--	--	--	Full match	No results	Full match	Organic acids and derivatives	Carboxylic acids and derivatives	Amino acids, peptides, and analogues	L-alpha-amino acids	1.19333e+08	1.19974e+08	1.2988e+08	1.36994e+08	8.71177e+07	9.6961e+07	1.49462e+08	1.24059e+08	1.31847e+08	8.97605e+07	9.20555e+07	9.3501e+07
Com_623_pos	Citrinin	Citrinin	C13 H14 O5	232.074	5.452	233.081	pos	cpd:C16765	-	HMDB0041857	--	Organoheterocyclic compounds	Benzopyrans	-	--	--	--	Invalid mass	No results	No results	Organoheterocyclic compounds	Benzopyrans	Not available	Benzopyrans	1.30537e+08	1.4905e+08	9.22654e+07	1.12524e+08	1.3426e+08	1.35179e+08	7.41275e+07	6.9413e+07	6.44987e+07	4.74277e+07	5.13272e+07	5.05358e+07
Com_631_pos	4-oxododecanedioic acid	--	C12 H20 O5	226.118	5.955	227.125	pos	--	--	--	--	--	--	--	--	--	--	Invalid mass	No results	No results					5.50004e+07	2.03798e+08	6.77085e+07	2.47669e+07	2.7807e+07	1.97212e+07	2.93654e+07	2.98261e+07	2.61806e+07	2.61909e+07	3.6208e+07	3.08286e+07
Com_645_pos	3-hydroxy-3-methylpentanedioic acid	3-Hydroxy-3-methylglutarate; 3-Hydorxy-3-methylglutaric acid; beta-Hydroxy-beta-methylglutaric acid; Dicrotalic acid; 3-Hydroxy-3-methylpentanedioic acid; Meglutol	C6 H10 O5	179.079	1.44	180.087	pos	cpd:C03761	-	HMDB0000355	--	Lipids and lipid-like molecules	Fatty Acyls	Fatty acids and conjugates	--	--	--	Invalid mass	No results	No match					1.29577e+08	1.01486e+08	1.73816e+08	7.75788e+07	1.37193e+08	1.25571e+08	1.00005e+08	2.51067e+07	1.07423e+08	1.11508e+08	4.02044e+07	1.60324e+08
Com_649_pos	16-Heptadecyne-1,2,4-triol	--	C17 H32 O3	306.22	7.694	307.227	pos	--	--	--	--	--	--	--	--	--	--	Invalid mass	No results	No results	Lipids and lipid-like molecules	Fatty Acyls	Fatty alcohols	Long-chain fatty alcohols	1.14932e+08	1.60115e+08	1.08835e+08	6.50477e+07	5.26224e+07	7.04138e+07	1.28984e+08	1.57037e+08	1.23218e+08	8.43683e+07	8.71072e+07	9.75296e+07
Com_659_pos	Monoolein	--	C21 H40 O4	356.293	9.816	379.282	pos	--	--	HMDB0254854	--	Lipids and lipid-like molecules	Glycerolipids	Monoradylglycerols	--	--	--	Full match	No results	Full match	Lipids and lipid-like molecules	Glycerolipids	Monoradylglycerols	1-monoacylglycerols	2.81095e+07	1.59808e+07	1.15467e+07	1.27335e+08	4.75125e+07	1.19189e+08	3.23786e+07	1.58645e+07	1.98313e+07	4.04182e+07	3.48712e+07	4.26177e+07
Com_696_pos	Bakuchiol	--	C18 H24 O	256.183	6.97	257.19	pos	--	--	HMDB0248849	--	Lipids and lipid-like molecules	Prenol lipids	Monoterpenoids	--	--	--	No results	No results	Full match	Lipids and lipid-like molecules	Prenol lipids	Monoterpenoids	Aromatic monoterpenoids	8.48629e+07	9.84864e+07	1.00569e+08	1.20651e+08	8.36944e+07	1.04102e+08	8.44112e+07	1.01089e+08	1.09369e+08	1.31976e+08	1.35767e+08	1.26053e+08
Com_708_pos	Nicotine	Nicotine; (S)-3-(1-Methylpyrrolidin-2-yl)pyridine; (S)-Nicotine	C10 H14 N2	162.116	2.118	163.123	pos	cpd:C00745	map00960 Tropane, piperidine and pyridine alkaloid biosynthesis;map00980 Metabolism of xenobiotics by cytochrome P450;map01064 Biosynthesis of alkaloids derived from ornithine, lysine and nicotinic acid;map01100 Metabolic pathways;map01110 Biosynthesis of secondary metabolites;map05033 Nicotine addiction	HMDB0001934	--	Organoheterocyclic compounds	Pyridines and derivatives	Pyrrolidinylpyridines	--	--	--	Full match	No results	No results	Organoheterocyclic compounds	Pyridines and derivatives	Pyrrolidinylpyridines	Pyrrolidinylpyridines	1.89556e+08	6.98776e+07	1.45778e+08	3.14896e+07	3.45331e+07	3.4808e+07	8.12982e+07	7.21615e+07	6.8355e+07	1.02888e+08	9.39765e+07	9.14605e+07
Com_716_pos	4-acetyl-4-(ethoxycarbonyl)heptanedioic acid	--	C12 H18 O7	274.103	4.884	275.11	pos	--	--	--	--	--	--	--	--	--	--	Invalid mass	No results	No results					1.4464e+08	7.52316e+07	1.28747e+08	4.51334e+07	106644	5.92168e+07	8.00156e+07	1.16185e+08	9.48229e+07	1.42139e+08	1.45393e+08	1.4047e+08
Com_720_pos	N1-phenethylbenzene-1-carbothioamide	--	C15 H15 N S	241.093	5.025	242.1	pos	--	--	--	--	--	--	--	--	--	--	Full match	No results	No results					982734	1.75982e+08	1.08872e+08	8.86252e+07	7.51542e+07	6.58486e+07	1.09501e+08	9.98814e+07	1.01413e+08	1.0499e+08	1.03941e+08	1.07949e+08
Com_736_pos	Capric acid	--	C10 H20 O2	172.146	6.783	362.326	pos	--	--	HMDB0000511	LMFA01010010	Lipids and lipid-like molecules	Fatty Acyls	Fatty acids and conjugates	Fatty Acyls [FA]	Fatty Acids and Conjugates [FA01]	Straight chain fatty acids [FA0101]	No results	No results	Full match	Lipids and lipid-like molecules	Fatty Acyls	Fatty acids and conjugates	Medium-chain fatty acids	5.88822e+07	1.68708e+08	4.13544e+07	6.87744e+07	4.04852e+07	3.50683e+07	6.27585e+07	7.0129e+07	5.11095e+07	6.76172e+07	7.26991e+07	8.57674e+07
Com_737_pos	LNH	--	C16 H26 N6 O5	382.197	5.982	383.204	pos	--	--	--	--	--	--	--	--	--	--	Full match	No results	No results					9.41745e+07	7.78667e+07	7.57856e+07	8.36394e+07	6.91399e+07	7.29489e+07	5.58519e+07	1.33271e+08	6.6981e+07	1.09713e+08	1.02376e+08	1.00383e+08
Com_758_pos	L-Alanyl-L-proline	--	C8 H14 N2 O3	186.101	2.07	187.108	pos	--	--	HMDB0028695	--	Organic acids and derivatives	Carboxylic acids and derivatives	Amino acids, peptides, and analogues	--	--	--	Full match	No results	No results	Organic acids and derivatives	Carboxylic acids and derivatives	Amino acids, peptides, and analogues	Dipeptides	1.35235e+08	1.44076e+08	1.40385e+08	6.96009e+07	6.50492e+07	7.07092e+07	1.09853e+08	9.32377e+07	1.31526e+08	9.72184e+07	1.24334e+08	1.11683e+08
Com_781_pos	(-)-Caryophyllene oxide	--	C15 H24 O	220.183	7.711	238.217	pos	--	--	--	--	--	--	--	--	--	--	Full match	No results	No results	Lipids and lipid-like molecules	Prenol lipids	Sesquiterpenoids	Sesquiterpenoids	1.90079e+07	1.44239e+07	2.1059e+07	1.04205e+08	5.60446e+07	8.08727e+07	7.83726e+06	2.38542e+07	2.91631e+07	3.83476e+07	3.32507e+07	3.29308e+07
Com_795_pos	Perillene	--	C10 H14 O	150.105	5.946	151.112	pos	--	--	--	--	--	--	--	--	--	--	No results	Full match	Full match					1.11412e+08	1.03532e+08	1.36058e+08	2.90623e+07	8.0374e+07	8.56295e+07	1.04016e+08	9.20913e+07	3.12438e+07	9.95892e+07	1.27042e+08	1.21162e+08
Com_800_pos	6-Benzyladenine	--	C12 H11 N5	225.101	5.165	243.134	pos	--	--	HMDB0039238	--	Organoheterocyclic compounds	Imidazopyrimidines	Purines and purine derivatives	--	--	--	No results	No results	Full match	Organoheterocyclic compounds	Imidazopyrimidines	Purines and purine derivatives	6-alkylaminopurines	1.05837e+08	8.68007e+07	1.16541e+08	7.59191e+07	5.85665e+07	7.51357e+07	1.18451e+08	8.35069e+07	9.47043e+07	1.0178e+08	1.25756e+08	9.2803e+07
Com_839_pos	LPC 18:2-SN1	--	C26 H50 N O7 P	519.333	8.998	520.34	pos	--	--	--	--	--	--	--	--	--	--	No results	Full match	Full match					3.25132e+07	5.80692e+07	2.40765e+06	9.57893e+07	5.79256e+07	2.5396e+07	2.03203e+07	3.76631e+06	6.39078e+06	1.16265e+08	8.43301e+07	1.08735e+08
Com_868_pos	Creatine	Creatine; alpha-Methylguanidino acetic acid; Methylglycocyamine	C4 H9 N3 O2	131.07	1.397	132.077	pos	cpd:C00300	map00260 Glycine, serine and threonine metabolism;map00330 Arginine and proline metabolism;map01100 Metabolic pathways	HMDB0000064	--	Organic acids and derivatives	Carboxylic acids and derivatives	Amino acids, peptides, and analogues	--	--	--	No results	No results	Full match	Organic acids and derivatives	Carboxylic acids and derivatives	Amino acids, peptides, and analogues	Alpha amino acids and derivatives	1.4563e+08	4.29594e+07	9.23331e+07	7.94958e+06	2.75666e+07	3.32795e+06	4.22998e+07	1.11122e+07	6.67662e+06	8.09032e+06	8.79365e+06	7.95915e+06
Com_920_pos	methyl 1-methyl-1,2,5,6-tetrahydropyridine-3-carboxylate hydrobromide	--	C8 H13 N O2	155.095	5.376	328.223	pos	--	--	--	--	--	--	--	--	--	--	Full match	No results	Full match					6.20216e+07	7.81451e+07	7.49063e+07	4.61017e+07	3.9055e+07	4.23713e+07	1.03625e+08	7.27234e+07	9.50985e+07	1.03484e+08	9.35989e+07	9.73977e+07
Com_959_pos	Kinetin	Kinetin; 6-Furfuryladenine	C10 H9 N5 O	215.08	5.079	199.06	pos	cpd:C08272	-	HMDB0012245	--	Organoheterocyclic compounds	Imidazopyrimidines	Purines and purine derivatives	--	--	--	No results	No results	Full match	Organoheterocyclic compounds	Imidazopyrimidines	Purines and purine derivatives	6-alkylaminopurines	5.50264e+07	7.21168e+07	4.53979e+07	8.34589e+07	5.39282e+07	4.68112e+07	3.97483e+07	4.29544e+07	5.9298e+07	3.63909e+07	3.7809e+07	3.62989e+07
Com_982_pos	Epitestosterone	--	C19 H28 O2	288.209	7.451	289.216	pos	--	--	HMDB0000628	LMST02020051	Lipids and lipid-like molecules	Steroids and steroid derivatives	Androstane steroids	Sterol Lipids [ST]	Steroids [ST02]	C19 steroids (androgens) and derivatives [ST0202]	Full match	No results	No results	Lipids and lipid-like molecules	Steroids and steroid derivatives	Androstane steroids	Androgens and derivatives	4.97936e+07	5.58256e+07	4.52893e+07	3.72413e+07	1.63247e+07	7.99503e+07	3.89331e+07	5.62041e+07	5.38789e+07	2.29928e+07	2.91459e+07	2.99805e+07
Com_1012_pos	1,4-dihydroxyheptadec-16-en-2-yl acetate	--	C19 H36 O4	310.249	9.836	311.257	pos	--	--	--	LMFA05000641	--	--	--	Fatty Acyls [FA]	Fatty alcohols [FA05]	_	Invalid mass	No results	No results					1.11021e+08	4.01914e+07	9.33114e+07	3.62207e+07	3.63746e+07	2.42343e+07	4.93313e+07	2.00973e+07	4.30257e+07	3.00467e+07	5.96583e+07	8.0782e+07
Com_1052_pos	4-(2,3-dihydro-1,4-benzodioxin-6-yl)butanoic acid	--	C12 H14 O4	239.116	5.459	223.097	pos	--	--	--	--	--	--	--	--	--	--	Invalid mass	No results	No results					8.99673e+07	1.13753e+08	8.49909e+07	6.97274e+07	8.09368e+07	6.79165e+07	6.49424e+07	7.92429e+07	6.99082e+07	4.52609e+07	5.50948e+07	5.40192e+07
Com_1054_pos	trans-beta-Ionone	beta-Ionone; trans-beta-Ionone	C13 H20 O	192.152	5.5	175.149	pos	cpd:C12287	-	HMDB0036565	--	Lipids and lipid-like molecules	Prenol lipids	Sesquiterpenoids	--	--	--	No results	No results	Full match	Lipids and lipid-like molecules	Prenol lipids	Sesquiterpenoids	Sesquiterpenoids	2.34466e+07	1.05406e+07	6.18221e+07	1.84418e+07	1.29009e+07	2.04696e+07	1.45643e+07	1.36801e+07	1.59102e+07	7.77516e+07	8.48033e+07	9.07452e+07
Com_1062_pos	ANH	--	C13 H20 N6 O5	340.151	5.703	341.158	pos	--	--	--	--	--	--	--	--	--	--	Full match	No results	No results					6.6409e+07	5.48021e+07	4.20599e+07	7.42953e+07	2.02639e+06	5.91369e+07	5.12009e+07	7.40101e+07	5.25692e+06	1.5163e+07	4.45892e+07	3.72621e+07
Com_1066_pos	DL-m-Tyrosine	--	C9 H11 N O3	181.074	4.647	182.081	pos	--	--	--	--	--	--	--	--	--	--	No results	No results	Full match	Organic acids and derivatives	Carboxylic acids and derivatives	Amino acids, peptides, and analogues	Phenylalanine and derivatives	6.25602e+07	1.123e+08	4.98774e+07	3.21349e+07	2.78459e+07	3.51479e+07	5.57757e+07	4.58231e+07	3.59918e+07	3.83339e+07	3.80912e+07	3.72479e+07
Com_1095_pos	Benzoic Acid	Benzoate; Benzoic acid; Benzenecarboxylic acid; Phenylformic acid; Dracylic acid	C7 H6 O2	122.037	5.264	123.044	pos	cpd:C00180	map00360 Phenylalanine metabolism;map00362 Benzoate degradation;map00621 Dioxin degradation;map00623 Toluene degradation;map00627 Aminobenzoate degradation;map01063 Biosynthesis of alkaloids derived from shikimate pathway;map01100 Metabolic pathways;map01110 Biosynthesis of secondary metabolites;map01120 Microbial metabolism in diverse environments;map01220 Degradation of aromatic compounds	HMDB0001870	--	Benzenoids	Benzene and substituted derivatives	Benzoic acids and derivatives	--	--	--	No results	No results	Full match	Benzenoids	Benzene and substituted derivatives	Benzoic acids and derivatives	Benzoic acids	6.98788e+07	8.75805e+07	6.41452e+07	7.23818e+07	5.42731e+07	4.6266e+07	5.40538e+07	2.37155e+06	5.87293e+07	5.12831e+07	2.39452e+07	2.62873e+07
Com_1130_pos	PC O-18:1	--	C26 H52 N O7 P	521.348	9.316	522.355	pos	--	--	--	LMGP01020147	--	--	--	Glycerophospholipids [GP]	Glycerophosphocholines [GP01]	1-alkyl,2-acylglycerophosphocholines [GP0102]	No results	Full match	Full match					2.20389e+07	1.04546e+07	2.41568e+06	6.96858e+07	2.28866e+07	3.94158e+07	1.38779e+07	2.25137e+06	4.61355e+06	2.35298e+07	2.21685e+07	3.48986e+07
Com_1153_pos	2-Methoxyresorcinol	--	C7 H8 O3	140.048	5.267	141.055	pos	--	--	HMDB0133970	--	Benzenoids	Phenols	Methoxyphenols	--	--	--	Full match	No results	Full match	Benzenoids	Phenols	Methoxyphenols	Methoxyphenols	7.01099e+07	7.49241e+07	5.28009e+07	5.34498e+07	4.66848e+07	4.9316e+07	6.29384e+07	5.93754e+07	8.2963e+07	4.30874e+07	7.01731e+07	4.23012e+07
Com_1181_pos	8-Isoprostaglandin F1α	--	C20 H36 O5	338.244	7.801	339.251	pos	--	--	--	--	--	--	--	--	--	--	Invalid mass	No results	No results	Lipids and lipid-like molecules	Fatty Acyls	Eicosanoids	Prostaglandins and related compounds	4.50168e+07	3.54443e+07	3.85174e+07	1.40617e+07	7.25341e+07	5.33226e+07	5.20853e+07	5.51666e+07	5.81844e+06	3.7607e+07	3.75115e+07	4.9317e+07
Com_1183_pos	Lobetyolin	--	C20 H28 O8	396.176	6.039	397.184	pos	--	--	HMDB0254141	--	Lipids and lipid-like molecules	Fatty Acyls	Fatty acyl glycosides	--	--	--	No results	No results	Full match	Lipids and lipid-like molecules	Fatty Acyls	Fatty acyl glycosides	Fatty acyl glycosides of mono- and disaccharides	7.03034e+07	3.88432e+07	6.14546e+07	4.6792e+07	7.02847e+07	2.40956e+07	7.04751e+07	7.50221e+07	8.09692e+07	7.42177e+07	6.38897e+07	6.58457e+07
Com_1194_pos	Cocamidopropyl betaine	--	C19 H38 N2 O3	342.288	7.473	343.296	pos	--	--	--	--	--	--	--	--	--	--	No results	No results	Full match	Organic acids and derivatives	Carboxylic acids and derivatives	Amino acids, peptides, and analogues	Alpha amino acids	1.04515e+08	3.9768e+07	8.73777e+07	1.03562e+07	1.82482e+07	1.11175e+07	3.53126e+07	2.48304e+07	2.35784e+07	3.14573e+07	2.47248e+07	2.77022e+07
Com_1199_pos	4-methoxyphenyl 3,5-dimethyl-1-phenyl-1H-pyrazole-4-carboxylate	--	C19 H18 N2 O3	344.109	5.559	345.116	pos	--	--	--	--	--	--	--	--	--	--	Invalid mass	No results	No results					2.24285e+07	1.74545e+07	7.1928e+07	8.12134e+06	7.78821e+06	2.71652e+07	1.25145e+07	1.37055e+07	1.10432e+07	7.93719e+07	7.52223e+07	7.68747e+07
Com_1203_pos	Jasmone	Jasmone; cis-Jasmone	C11 H16 O	164.12	6.488	147.117	pos	cpd:C08490	-	HMDB0035601	--	Organic oxygen compounds	Organooxygen compounds	Carbonyl compounds	--	--	--	Full match	No results	No results					5.90794e+07	4.39274e+07	3.70956e+07	5.24407e+07	5.93373e+07	3.85565e+07	5.89325e+07	4.51963e+07	4.33544e+07	6.32941e+07	6.50404e+07	6.57628e+07
Com_1262_pos	2-[(carboxymethyl)(methyl)amino]-5-methoxybenzoic acid	--	C11 H13 N O5	239.08	4.801	240.087	pos	--	--	--	--	--	--	--	--	--	--	Full match	No results	No results					6.11411e+07	7.51302e+07	2.75206e+07	2.23378e+07	3.24679e+07	3.20827e+07	6.8279e+07	1.21725e+07	4.8676e+07	1.15618e+07	7.66841e+07	1.46198e+07
Com_1263_pos	6-(3-hydroxybutan-2-yl)-5-(hydroxymethyl)-4-methoxy-2H-pyran-2-one	--	C11 H16 O5	210.09	5.434	211.097	pos	--	--	--	--	--	--	--	--	--	--	Invalid mass	No results	No match					6.78685e+07	6.69116e+07	7.07242e+07	6.08614e+07	6.10165e+07	6.056e+07	4.72685e+07	5.4752e+07	5.3605e+07	4.49054e+07	4.98452e+07	4.79722e+07
Com_1293_pos	Estriol	Estriol; 1,3,5(10)-Estratriene-3,16-alpha,17beta-triol	C18 H24 O3	288.173	6.62	289.18	pos	cpd:C05141	map00140 Steroid hormone biosynthesis;map01100 Metabolic pathways;map07226 Progesterone, androgen and estrogen receptor agonists/antagonists	HMDB0000153	LMST02010003	Lipids and lipid-like molecules	Steroids and steroid derivatives	Estrane steroids	Sterol Lipids [ST]	Steroids [ST02]	C18 steroids (estrogens) and derivatives [ST0201]	Full match	No results	No results	Lipids and lipid-like molecules	Steroids and steroid derivatives	Estrane steroids	Estrogens and derivatives	4.02539e+07	4.78406e+07	7.53783e+07	2.35944e+07	2.76528e+07	5.74454e+07	5.07627e+07	4.92456e+07	4.46394e+07	6.25881e+07	7.48951e+07	6.17292e+07
Com_1297_pos	Ethyl 3-acetyl-4-oxopentanoate	--	C9 H14 O4	186.09	5.484	169.086	pos	--	--	--	--	--	--	--	--	--	--	Full match	No results	No results					7.04823e+07	6.39552e+07	5.26295e+07	5.96587e+07	5.90225e+07	5.00371e+07	6.3083e+07	7.14375e+07	5.72023e+07	5.37675e+07	4.30954e+07	4.51666e+07
Com_1306_pos	Sepiapterin	Sepiapterin	C9 H11 N5 O3	237.085	1.391	238.092	pos	cpd:C00835	map00790 Folate biosynthesis	HMDB0000238	--	Organoheterocyclic compounds	Pteridines and derivatives	Pterins and derivatives	--	--	--	Invalid mass	No results	No results	Organoheterocyclic compounds	Pteridines and derivatives	Pterins and derivatives	Pterins and derivatives	6.29812e+07	7.30757e+07	5.26399e+07	3.84759e+07	4.13256e+07	2.74219e+07	7.10374e+07	4.76931e+07	4.24844e+07	4.12197e+07	4.32811e+07	4.31185e+07
Com_1318_pos	2-methyl-2,3,4,5-tetrahydro-1,5-benzoxazepin-4-one	--	C10 H11 N O2	159.069	5.207	160.076	pos	--	--	--	--	--	--	--	--	--	--	Invalid mass	No results	No results					3.21812e+07	2.32272e+07	3.16055e+07	3.84848e+07	3.59362e+07	5.41232e+07	6.87152e+07	6.0331e+07	7.15005e+07	4.49094e+07	3.95894e+07	5.01664e+07
Com_1330_pos	Υ-L-Glutamyl-L-glutamic acid	--	C10 H16 N2 O7	294.106	1.41	277.103	pos	--	--	--	--	--	--	--	--	--	--	Invalid mass	No results	No results	Organic acids and derivatives	Carboxylic acids and derivatives	Amino acids, peptides, and analogues	Glutamic acid and derivatives	6.3467e+07	3.64406e+07	5.61417e+07	3.98464e+07	5.14115e+07	5.73958e+07	2.95099e+07	2.97964e+07	2.96104e+07	5.16676e+07	5.32585e+07	4.77026e+07
Com_1342_pos	4,6,8-trihydroxy-7-methoxy-3-methyl-3,4-dihydro-1H-2-benzopyran-1-one	--	C11 H12 O6	240.063	1.409	241.071	pos	--	--	--	--	--	--	--	--	--	--	Full match	No results	No results					2.36314e+07	4.47371e+06	2.09318e+07	5.71449e+07	5.18188e+07	4.11243e+07	1.2512e+07	8.8335e+06	678382	2.21312e+07	2.24757e+07	2.20452e+07
Com_1356_pos	Linoleoyl ethanolamide	--	C20 H37 N O2	323.283	9.166	324.29	pos	--	--	HMDB0012252	--	Organic nitrogen compounds	Organonitrogen compounds	Amines	--	--	--	Full match	No results	No results	Organic nitrogen compounds	Organonitrogen compounds	Amines	N-acylethanolamines	6.53186e+07	6.44681e+07	3.42188e+07	5.63981e+07	2.44229e+07	3.84791e+07	4.74462e+07	5.4574e+07	4.28912e+07	5.43113e+07	5.42223e+07	5.34077e+07
Com_1379_pos	Acipimox	--	C6 H6 N2 O3	154.035	1.483	155.043	pos	--	--	HMDB0247941	--	Organoheterocyclic compounds	Diazines	Pyrazines	--	--	--	Invalid mass	No results	No results					2.46743e+07	4.13614e+07	1.98624e+07	7.06645e+06	6.9005e+06	8.47876e+06	4.4658e+07	6.68427e+07	5.17827e+07	2.481e+07	2.61946e+07	2.00295e+07
Com_1400_pos	2,3-dihydroxypropyl 12-methyltridecanoate	--	C17 H34 O4	302.246	8.956	325.235	pos	--	--	--	--	--	--	--	--	--	--	Full match	No results	No results					4.35848e+07	2.03725e+07	9.25985e+06	3.08172e+07	3.02943e+07	1.51765e+07	3.11077e+07	2.02924e+07	1.96639e+07	5.67492e+07	5.88457e+07	6.63644e+07
Com_1413_pos	4-[4-phenyl-3,6-dihydro-1(2H)-pyridinyl]butanoic acid hydrochloride	--	C15 H19 N O2	245.139	7.503	246.147	pos	--	--	--	--	--	--	--	--	--	--	Invalid mass	No results	No results					1.06827e+07	3.64637e+07	5.10082e+07	2.14502e+07	7.46978e+06	2.10467e+07	3.28631e+07	6.51086e+07	3.65867e+07	3.35224e+07	2.61789e+07	4.43074e+07
Com_1416_pos	6-Sialyllactose	--	C23 H39 N O19	633.212	1.395	651.246	pos	--	--	--	--	--	--	--	--	--	--	No results	No results	Full match	Organic oxygen compounds	Organooxygen compounds	Carbohydrates and carbohydrate conjugates	N-acylneuraminic acids	2.17387e+06	1.94719e+06	2.77448e+06	5.4098e+07	2.60384e+07	5.21295e+07	9.10171e+06	8.70066e+06	7.35093e+06	1.24872e+07	1.35268e+07	1.37601e+07
Com_1432_pos	7-methyl-3-nitroimidazo[1,2-a]pyridine	--	C8 H7 N3 O2	177.052	1.247	178.059	pos	--	--	--	--	--	--	--	--	--	--	Invalid mass	No results	No results					2.59894e+07	3.15661e+07	1.93101e+07	4.95056e+07	3.85057e+07	5.2931e+07	5.1902e+07	3.92539e+07	5.40934e+07	3.80395e+06	2.5918e+07	2.65298e+07
Com_1445_pos	N', N''-DiFeruloylspermidine	--	C27 H35 N3 O6	497.252	9.27	498.259	pos	--	--	--	--	--	--	--	--	--	--	No results	No results	Full match	Phenylpropanoids and polyketides	Cinnamic acids and derivatives	Hydroxycinnamic acids and derivatives	Hydroxycinnamic acids and derivatives	3.72182e+07	4.39749e+06	4.53549e+07	5.10451e+07	5.833e+07	3.7362e+07	2.76029e+07	1.28479e+07	3.37898e+07	1.26935e+07	1.28024e+07	1.45228e+07
Com_1460_pos	Glu-Thr	--	C9 H16 N2 O6	248.101	1.407	249.108	pos	--	--	HMDB0028829	--	Organic acids and derivatives	Carboxylic acids and derivatives	Amino acids, peptides, and analogues	--	--	--	No results	Full match	No results	Organic acids and derivatives	Carboxylic acids and derivatives	Amino acids, peptides, and analogues	Dipeptides	3.56875e+07	2.70715e+07	2.99692e+07	4.68608e+07	3.32596e+07	5.18943e+07	3.29021e+07	2.99661e+07	3.42912e+07	3.28845e+07	3.15806e+07	3.26909e+07
Com_1477_pos	NNK	4-(N-Nitrosomethylamino)-1-(3-pyridyl)-1-butanone; NNK	C10 H13 N3 O2	207.101	4.99	225.135	pos	cpd:C16453	map00980 Metabolism of xenobiotics by cytochrome P450;map05204 Chemical carcinogenesis	HMDB0011603	--	Organic oxygen compounds	Organooxygen compounds	Carbonyl compounds	--	--	--	No results	No results	Full match	Organic oxygen compounds	Organooxygen compounds	Carbonyl compounds	Aryl alkyl ketones	7.24837e+07	3.49264e+07	4.96922e+07	2.02455e+07	1.1773e+07	1.81862e+07	2.99641e+07	3.99826e+07	2.39969e+07	6.26105e+07	4.63671e+07	5.61477e+07
Com_1479_pos	Palmitoleic Acid	(9Z)-Hexadecenoic acid; Palmitoleic acid; cis-9-Hexadecenoic acid; (9Z)-Hexadec-9-enoate	C16 H30 O2	276.209	8.552	277.216	pos	cpd:C08362	map00061 Fatty acid biosynthesis	HMDB0003229	LMFA01030056	Lipids and lipid-like molecules	Fatty Acyls	Fatty acids and conjugates	Fatty Acyls [FA]	Fatty Acids and Conjugates [FA01]	Unsaturated fatty acids [FA0103]	Invalid mass	No results	No match	Lipids and lipid-like molecules	Fatty Acyls	Fatty acids and conjugates	Long-chain fatty acids	3.82916e+07	3.70892e+07	3.72593e+07	4.29524e+07	2.32694e+07	3.06901e+07	4.41113e+07	5.74316e+07	3.19907e+07	2.96096e+07	2.74508e+07	1.48873e+07
Com_1501_pos	6-Pentyl-2H-pyran-2-one	--	C10 H14 O2	166.099	6.693	167.107	pos	--	--	HMDB0031085	--	Organoheterocyclic compounds	Pyrans	Pyranones and derivatives	--	--	--	Full match	No results	Full match					3.68027e+07	3.97174e+07	5.292e+07	2.74155e+07	5.21621e+07	4.96612e+07	3.59391e+07	4.97506e+07	4.18382e+07	5.99623e+07	6.08782e+07	4.65139e+07
Com_1505_pos	Coumalic acid	--	C6 H4 O4	140.011	5.568	141.018	pos	--	--	--	--	--	--	--	--	--	--	No results	No results	Full match	Organoheterocyclic compounds	Pyrans	Pyranones and derivatives	Pyranones and derivatives	2.02621e+07	1.23756e+07	5.02095e+07	9.70528e+06	8.83849e+06	1.43907e+07	8.34981e+06	9.73665e+06	6.47925e+06	6.10324e+07	4.4262e+07	4.6008e+07
Com_1528_pos	N-(6-methoxypyridin-3-yl)thiophene-2-carboxamide	--	C11 H10 N2 O2 S	234.05	1.246	235.057	pos	--	--	--	--	--	--	--	--	--	--	Invalid mass	No results	No results					4.09299e+07	3.8655e+07	3.36121e+07	4.92531e+07	1.89055e+07	3.983e+07	4.89842e+07	4.8691e+07	5.74293e+07	3.92083e+07	3.55598e+07	3.58638e+07
Com_1545_pos	RLK	--	C18 H37 N7 O4	397.283	6.105	398.291	pos	--	--	--	--	--	--	--	--	--	--	Invalid mass	No results	No results					2.90851e+07	2.02187e+07	3.23118e+07	1.90513e+07	3.96691e+07	2.41741e+07	4.62905e+07	5.86988e+07	3.5748e+07	3.96032e+07	3.84762e+07	3.96285e+07
Com_1554_pos	3-Methoxy prostaglandin F1α	--	C21 H38 O6	408.249	7.651	409.256	pos	--	--	--	--	--	--	--	--	--	--	Invalid mass	No results	No results	Lipids and lipid-like molecules	Fatty Acyls	Eicosanoids	Prostaglandins and related compounds	9.7546e+06	1.64453e+07	3.24639e+07	3.46896e+07	7.18665e+06	4.79393e+07	2.36005e+07	2.93356e+07	1.91461e+07	3.42561e+07	2.99175e+07	3.05965e+07
Com_1611_pos	octadec-9-ynoic acid	--	C18 H32 O2	262.23	7.72	263.237	pos	--	--	--	--	--	--	--	--	--	--	Invalid mass	No results	No results					6.17079e+07	5.01353e+07	4.67789e+07	4.68919e+07	2.53792e+07	3.96907e+07	3.66406e+07	3.44423e+07	5.49205e+07	4.38359e+07	3.26594e+07	5.34519e+07
Com_1619_pos	2-(2-acetyl-3,5-dihydroxyphenyl)acetic acid	--	C10 H10 O5	210.053	5.418	211.06	pos	--	--	--	--	--	--	--	--	--	--	Full match	No results	No results					4.17395e+07	4.27553e+07	3.91537e+07	2.59522e+07	3.60662e+07	2.93123e+07	4.6545e+07	2.77483e+07	5.69731e+07	3.9949e+07	3.83299e+07	3.91312e+07
Com_1657_pos	Sedanolide	--	C12 H18 O2	176.12	6.369	177.127	pos	--	--	HMDB0302242	--	Organoheterocyclic compounds	Isobenzofurans	-	--	--	--	Invalid mass	No results	No results	Organoheterocyclic compounds	Isobenzofurans	Not available	Isobenzofurans	5.32939e+07	6.27667e+07	4.77066e+07	3.28984e+07	4.29253e+07	3.32143e+07	5.47491e+07	4.99805e+07	4.41572e+07	5.25813e+07	5.05727e+07	5.06595e+07
Com_1716_pos	Valerophenone	--	C11 H14 O	162.104	6.513	163.112	pos	--	--	--	--	--	--	--	--	--	--	Full match	No results	No results	Organic oxygen compounds	Organooxygen compounds	Carbonyl compounds	Alkyl-phenylketones	4.64204e+07	4.10447e+07	5.47494e+07	3.65494e+07	4.4604e+07	4.07336e+07	4.5411e+07	4.59432e+07	3.92454e+07	5.31908e+07	4.52267e+07	5.16612e+07
Com_1719_pos	Methionine	Methionine; 2-Amino-4-(methylthio)butyric acid	C5 H11 N O2 S	149.048	1.989	150.055	pos	cpd:C01733	-	HMDB0033951	--	Organic acids and derivatives	Carboxylic acids and derivatives	Amino acids, peptides, and analogues	--	--	--	Invalid mass	Invalid mass	No results	Organic acids and derivatives	Carboxylic acids and derivatives	Amino acids, peptides, and analogues	Methionine and derivatives	2.16036e+07	6.61404e+07	2.26536e+07	8.39843e+06	9.50214e+06	1.07551e+07	1.64607e+07	2.14381e+07	2.24179e+07	1.51843e+07	1.55183e+07	1.65248e+07
Com_1724_pos	Gly-Val	--	C7 H14 N2 O3	174.101	3.096	175.108	pos	--	--	HMDB0028854	--	Organic acids and derivatives	Carboxylic acids and derivatives	Amino acids, peptides, and analogues	--	--	--	No results	Full match	Full match	Organic acids and derivatives	Carboxylic acids and derivatives	Amino acids, peptides, and analogues	Dipeptides	4.73471e+07	4.0232e+07	4.41586e+07	3.52799e+07	3.37263e+07	2.91981e+07	4.13547e+07	3.53516e+07	4.01602e+07	5.2826e+07	4.51515e+07	4.89273e+07
Com_1752_pos	Linoleic acid	Linoleate; Linoleic acid; (9Z,12Z)-Octadecadienoic acid; 9-cis,12-cis-Octadecadienoate; 9-cis,12-cis-Octadecadienoic acid	C18 H32 O2	280.24	8.843	281.247	pos	cpd:C01595	map00591 Linoleic acid metabolism;map01040 Biosynthesis of unsaturated fatty acids;map01060 Biosynthesis of plant secondary metabolites;map01100 Metabolic pathways	HMDB0000673	LMFA01030120	Lipids and lipid-like molecules	Fatty Acyls	Lineolic acids and derivatives	Fatty Acyls [FA]	Fatty Acids and Conjugates [FA01]	Unsaturated fatty acids [FA0103]	No results	No results	Full match	Lipids and lipid-like molecules	Fatty Acyls	Lineolic acids and derivatives	Lineolic acids and derivatives	3.12876e+07	2.64564e+07	1.85719e+07	2.88127e+07	4.67017e+07	3.91297e+07	2.8145e+07	3.22599e+07	2.63814e+07	3.39674e+07	3.01912e+07	3.12662e+07
Com_1765_pos	SNH	--	C13 H20 N6 O6	334.163	5.929	357.152	pos	--	--	--	--	--	--	--	--	--	--	Invalid mass	No results	No results					5.04911e+07	3.78338e+07	3.95784e+07	3.00774e+07	2.78656e+07	3.12749e+07	5.09216e+07	4.95605e+07	3.33723e+07	2.80653e+07	2.62354e+07	2.6471e+07
Com_1769_pos	1-(3,4-dimethoxyphenyl)ethan-1-one oxime	--	C10 H13 N O3	177.079	4.903	178.086	pos	--	--	--	--	--	--	--	--	--	--	Invalid mass	No results	No results					1.09766e+07	1.07858e+07	1.18192e+07	8.82902e+06	8.47844e+06	9.55895e+06	1.06391e+07	1.03309e+07	1.0337e+07	4.03671e+07	5.0113e+07	5.14179e+07
Com_1801_pos	13,14-dihydro Prostaglandin E1	--	C20 H36 O5	338.245	7.637	339.252	pos	--	--	--	--	--	--	--	--	--	--	Invalid mass	No results	No match	Lipids and lipid-like molecules	Fatty Acyls	Eicosanoids	Prostaglandins and related compounds	2.25879e+07	2.55782e+07	2.41398e+07	2.07558e+07	2.81224e+07	1.87983e+07	2.34619e+07	5.00494e+07	3.82779e+07	1.58535e+07	2.14508e+07	6.49485e+06
Com_1803_pos	Sildenafil N-oxide	--	C22 H30 N6 O5 S	490.203	5.863	491.21	pos	--	--	--	--	--	--	--	--	--	--	Invalid mass	No results	No results	Benzenoids	Benzene and substituted derivatives	Benzenesulfonamides	Benzenesulfonamides	1.7934e+07	3.3704e+07	2.37809e+07	2.8024e+06	1.29319e+07	1.23819e+07	4.98952e+07	3.52171e+07	1.79068e+07	2.31484e+07	2.44827e+07	2.23387e+07
Com_1809_pos	1-Naphthyl acetate	--	C12 H10 O2	186.068	5.495	187.076	pos	--	--	HMDB0243958	--	Benzenoids	Naphthalenes	-	--	--	--	No results	No results	Full match					4.58199e+07	3.22321e+07	3.86168e+07	3.5416e+07	3.36619e+07	4.09923e+07	3.19893e+07	7.99873e+06	3.3141e+07	2.34626e+07	2.69532e+07	2.6562e+07
Com_1819_pos	Succinic anhydride	Succinic anhydride; Dihydro-2,5-furandione	C4 H4 O3	100.016	1.39	101.023	pos	cpd:C19524	-	HMDB0032523	--	Organic acids and derivatives	Carboxylic acids and derivatives	Dicarboxylic acids and derivatives	--	--	--	No results	No results	Full match	Organic acids and derivatives	Carboxylic acids and derivatives	Dicarboxylic acids and derivatives	Dicarboxylic acids and derivatives	2.89074e+07	1.88087e+07	2.67685e+07	4.12611e+07	3.81854e+07	3.40404e+07	2.15885e+07	1.99885e+07	1.92774e+07	2.44955e+07	2.59397e+07	2.76546e+07
Com_1854_pos	13,14-dihydro-15-keto-tetranor Prostaglandin E2	--	C16 H26 O5	320.16	7.559	321.167	pos	--	--	--	--	--	--	--	--	--	--	Invalid mass	No results	No results					5.79214e+06	1.16188e+07	2.16623e+07	2.25799e+07	1.90355e+06	3.98292e+07	1.78937e+07	2.23531e+07	1.505e+07	2.98175e+07	1.95846e+07	2.71823e+07
Com_1856_pos	1-(3-ethyl-2,4-dihydroxy-6-methoxyphenyl)butan-1-one	--	C13 H18 O4	238.121	5.759	239.128	pos	--	--	--	--	--	--	--	--	--	--	Full match	No results	No results					4.19375e+07	4.91223e+07	3.37913e+07	2.06476e+07	1.33229e+07	2.20336e+07	3.7833e+07	4.55235e+07	4.92219e+07	3.32739e+07	4.08424e+07	3.61496e+07
Com_1862_pos	MAG (18:1)	--	C21 H40 O4	356.293	9.95	379.282	pos	--	--	--	--	--	--	--	--	--	--	No results	No results	Full match	Lipids and lipid-like molecules	Fatty Acyls	Lineolic acids and derivatives	Lineolic acids and derivatives	7.33821e+06	6.99826e+06	5.60407e+06	4.01795e+07	2.08083e+07	8.81933e+06	6.56728e+06	6.57899e+06	4.1724e+06	2.90535e+07	2.05886e+07	2.81916e+07
Com_1863_pos	2-Arachidonoyl glycerol	--	C23 H38 O4	378.275	9.922	379.282	pos	--	--	--	LMGL01010028	--	--	--	Glycerolipids [GL]	Monoradylglycerols [GL01]	Monoacylglycerols [GL0101]	Invalid mass	No results	No results	Lipids and lipid-like molecules	Endocannabinoids	Not available	Endocannabinoids	7.33821e+06	6.99826e+06	1.15467e+07	4.01795e+07	2.08083e+07	8.81933e+06	6.56728e+06	6.57899e+06	4.1724e+06	2.90535e+07	2.05886e+07	2.81916e+07
Com_1868_pos	N2,N2-Dimethylguanosine	--	C12 H17 N5 O5	311.123	4.945	312.13	pos	--	--	HMDB0004824	--	Nucleosides, nucleotides, and analogues	Purine nucleosides	-	--	--	--	No results	Full match	Full match	Nucleosides, nucleotides, and analogues	Purine nucleosides	Not available	Purine nucleosides	2.00305e+07	2.73167e+07	4.67859e+07	1.3904e+07	1.54668e+07	1.02108e+07	1.83295e+07	1.96235e+07	1.17502e+07	4.86986e+07	4.86959e+07	4.50799e+07
Com_1873_pos	Vasicinone	Vasicinone	C11 H10 N2 O2	202.074	5.436	203.082	pos	cpd:C10744	-	HMDB0259770	--	Organoheterocyclic compounds	Diazanaphthalenes	Benzodiazines	--	--	--	Full match	No results	No results	Organoheterocyclic compounds	Diazanaphthalenes	Benzodiazines	Quinazolines	1.59838e+07	2.83316e+07	1.24627e+07	1.16959e+07	1.42882e+07	9.66495e+06	2.0426e+07	4.80334e+07	4.46565e+07	1.21598e+07	1.53654e+07	1.5548e+07
Com_1876_pos	2-(2,6-dimethoxyphenyl)-5,6-dimethoxy-4H-chromen-4-one	--	C19 H18 O6	324.1	5.472	325.107	pos	--	--	--	--	--	--	--	--	--	--	Invalid mass	No results	No results					4.37935e+07	3.99668e+07	3.60571e+07	3.87032e+07	3.5192e+07	3.94086e+07	3.1656e+07	3.6838e+07	3.17171e+07	2.03816e+07	2.10268e+07	2.06553e+07
Com_1898_pos	3-(5-phenyl-1,3-oxazol-2-yl)-4-(trifluoromethyl)pyridine	--	C15 H9 F3 N2 O	290.061	1.483	291.069	pos	--	--	--	--	--	--	--	--	--	--	Invalid mass	No results	No results					5.16665e+07	5.93611e+07	4.73131e+07	1.17176e+07	1.30806e+07	1.44438e+07	3.5887e+07	4.41776e+07	4.29701e+07	3.62727e+07	3.94694e+07	3.46163e+07
Com_1901_pos	bicyclo[2.2.2]oct-2-en-1-yl 4-methylbenzene-1-sulfonate	--	C15 H18 O3 S	278.094	4.818	279.101	pos	--	--	--	--	--	--	--	--	--	--	Invalid mass	No match	No match					2.09301e+07	1.35921e+07	1.19092e+07	3.89486e+07	2.90095e+07	2.5753e+07	1.09943e+07	1.63322e+07	1.64961e+07	1.81726e+07	1.68473e+07	1.49068e+07
Com_1918_pos	Furanyl fentanyl 3-furancarboxamide isomer-d5	--	C24 H21 [2]H5 N2 O2	379.234	6.771	380.242	pos	--	--	--	--	--	--	--	--	--	--	Invalid mass	No results	No results					2.97927e+06	1.1384e+07	1.15834e+07	3.87055e+07	8.20241e+06	4.02078e+06	1.83988e+07	5.41965e+06	4.78671e+06	1.13869e+07	4.42572e+07	3.56862e+06
Com_1945_pos	(2R)-2-[(2R,5S)-5-[(2S)-2-hydroxybutyl]oxolan-2-yl]propanoic acid	--	C11 H20 O4	198.126	7.019	414.285	pos	--	--	--	--	--	--	--	--	--	--	Invalid mass	No results	No results					4.2005e+07	1.79702e+07	5.91843e+07	1.94678e+07	3.1291e+07	2.66166e+07	2.96138e+07	3.97335e+07	3.17322e+07	3.43884e+07	2.69123e+07	2.91434e+07
Com_1946_pos	Dipropylene glycol dimethyl ether	--	C8 H18 O3	162.126	5.58	163.133	pos	--	--	--	--	--	--	--	--	--	--	Full match	No results	No results					1.46018e+07	1.74309e+07	3.92333e+07	4.59628e+06	7.16402e+06	1.76633e+07	6.76608e+06	7.73688e+06	4.58354e+06	4.65466e+07	4.6685e+07	4.55386e+07
Com_1967_pos	Harmaline	Harmaline	C13 H14 N2 O	214.11	6.905	446.254	pos	cpd:C06536	map01063 Biosynthesis of alkaloids derived from shikimate pathway	HMDB0030310	--	Alkaloids and derivatives	Harmala alkaloids	-	--	--	--	No results	No results	Full match	Alkaloids and derivatives	Harmala alkaloids	Not available	Harmala alkaloids	5.51748e+07	4.88e+07	4.34893e+07	3.12988e+07	3.20666e+07	2.39184e+07	2.82023e+07	3.1002e+07	4.61446e+07	2.99479e+07	3.21406e+07	4.26346e+07
Com_1998_pos	Sulfamethazine	Sulfamethazine	C12 H14 N4 O2 S	278.079	5.466	279.086	pos	cpd:C19530	-	HMDB0015522	--	Benzenoids	Benzene and substituted derivatives	Benzenesulfonamides	--	--	--	Invalid mass	No results	No results	Benzenoids	Benzene and substituted derivatives	Benzenesulfonamides	Aminobenzenesulfonamides	3.85574e+07	3.97492e+07	3.71441e+07	3.71222e+07	3.93868e+07	3.56221e+07	3.70826e+07	2.62719e+07	4.33369e+07	3.003e+07	2.971e+07	3.03645e+07
Com_1999_pos	1-Methylguanine	--	C6 H7 N5 O	165.065	2.109	166.072	pos	--	--	HMDB0003282	--	Organoheterocyclic compounds	Imidazopyrimidines	Purines and purine derivatives	--	--	--	Full match	No results	Full match	Organoheterocyclic compounds	Imidazopyrimidines	Purines and purine derivatives	6-oxopurines	4.58319e+07	5.49781e+07	3.61087e+07	2.6871e+07	2.40362e+07	2.44055e+07	4.45183e+07	4.01608e+07	3.46489e+07	4.31784e+07	4.08546e+07	3.8958e+07
Com_2002_pos	3-(3,4-dimethylphenyl)-3,4-dihydro-1,2,3-benzotriazin-4-one	--	C15 H13 N3 O	273.083	6.921	274.091	pos	--	--	--	--	--	--	--	--	--	--	Invalid mass	No results	No results					2.20241e+07	8.89317e+06	7.70703e+06	8.11237e+06	1.99997e+07	1.16494e+07	4.44513e+07	1.53818e+07	1.7817e+07	4.7979e+06	6.19637e+06	6.74734e+06
Com_2013_pos	O-Arachidonoyl ethanolamine	--	C22 H37 N O2	347.28	8.402	348.288	pos	--	--	HMDB0013655	--	Lipids and lipid-like molecules	Fatty Acyls	Fatty acid esters	--	--	--	Invalid mass	No results	No results	Lipids and lipid-like molecules	Fatty Acyls	Fatty acid esters	Fatty acid esters	3.50846e+07	4.83933e+07	2.5172e+07	2.4586e+07	2.17843e+07	2.34873e+07	2.34286e+07	2.92692e+07	4.49517e+07	1.92659e+07	2.0255e+07	2.90269e+07
Com_2024_pos	N-α-L-Acetyl-arginine	--	C8 H16 N4 O3	216.122	1.385	217.13	pos	--	--	HMDB0004620	--	Organic acids and derivatives	Carboxylic acids and derivatives	Amino acids, peptides, and analogues	--	--	--	Full match	No results	Full match	Organic acids and derivatives	Carboxylic acids and derivatives	Amino acids, peptides, and analogues	N-acyl-L-alpha-amino acids	1.98783e+06	1.09338e+06	3.50047e+06	1.8063e+06	1.62606e+06	1.362e+06	1.47888e+06	4.40683e+07	3.99513e+07	1.87119e+07	2.48801e+07	2.27612e+07
Com_2026_pos	DKK	--	C16 H31 N5 O6	411.208	6.959	412.215	pos	--	--	--	--	--	--	--	--	--	--	Invalid mass	No results	No results					2.64503e+07	9.84365e+06	2.22965e+07	2.62688e+07	2.97632e+07	2.60079e+07	4.39661e+07	3.10007e+07	3.01792e+07	4.01134e+07	3.47979e+07	3.36189e+07
Com_2027_pos	2-[5-(2-hydroxypropyl)oxolan-2-yl]propanoic acid	--	C10 H18 O4	224.105	5.62	225.113	pos	--	--	--	--	--	--	--	--	--	--	Invalid mass	No results	No match					4.93296e+07	3.75149e+07	4.92981e+07	3.6592e+07	3.60046e+07	3.24709e+07	3.95993e+07	3.83259e+07	3.54009e+07	3.29029e+07	3.00717e+07	3.55993e+07
Com_2030_pos	7-(2-thienyl)[1,2,4]triazolo[4,3-a]pyrimidine	--	C9 H6 N4 S	224.009	1.411	225.016	pos	--	--	--	--	--	--	--	--	--	--	Invalid mass	No results	No results					4.75741e+07	2.0086e+07	3.42105e+07	3.65417e+07	2.84951e+07	3.2145e+07	2.84377e+07	1.4687e+07	3.66554e+07	2.57952e+07	2.23898e+07	2.75294e+07
Com_2052_pos	Cer 18:0;3O/24:1;(2OH)	--	C42 H83 N O5	681.626	9.797	682.633	pos	--	--	--	--	--	--	--	--	--	--	No results	Full match	No results					3.76318e+06	3.40442e+06	5.59283e+07	3.40051e+06	232619	3.56357e+06	3.00096e+06	3.62269e+06	2.92858e+06	3.49824e+06	3.13039e+06	4.528e+06
Com_2083_pos	(2E,4E)-N-[2-(4-hydroxyphenyl)ethyl]dodeca-2,4-dienamide	--	C20 H29 N O2	333.228	7.32	316.225	pos	--	--	--	--	--	--	--	--	--	--	Invalid mass	No results	No results					5.62192e+07	2.27526e+07	1.28833e+07	1.41409e+07	1.17969e+07	6.04231e+06	1.21974e+07	3.32897e+07	1.89388e+07	1.05842e+07	1.47069e+07	1.23998e+07
Com_2098_pos	4,7,8-trimethoxyfuro[2,3-b]quinoline	--	C14 H13 N O4	259.085	5.711	260.092	pos	--	--	--	--	--	--	--	--	--	--	Full match	No results	No results					5.58966e+07	5.17734e+06	4.40923e+07	1.6657e+06	2.06368e+07	1.30872e+07	2.10907e+07	2.30218e+07	2.74599e+06	3.18843e+07	2.83423e+07	2.86322e+07
Com_2102_pos	1-O-(3,4,5-Trimethoxybenzoyl)-beta-L-galactopyranose	--	C16 H22 O10	396.104	5.144	397.111	pos	--	--	--	--	--	--	--	--	--	--	Invalid mass	No results	No results					1.63634e+07	5.31063e+07	1.18716e+07	4.37433e+06	873851	4.59744e+06	1.20922e+07	1.05689e+07	4.58399e+06	3.40531e+06	3.78402e+06	1.03968e+06
Com_2147_pos	Roburic acid	--	C30 H48 O2	440.366	8.616	423.363	pos	--	--	--	--	--	--	--	--	--	--	No results	No results	Full match	Lipids and lipid-like molecules	Prenol lipids	Triterpenoids	Triterpenoids	1.24032e+07	3.19194e+06	4.40021e+06	4.02947e+06	1.20616e+07	3.86245e+06	4.10467e+07	9.59783e+06	2.37131e+07	3.08274e+06	3.2233e+06	4.89185e+06
Com_2162_pos	Cortisol	Cortisol; Hydrocortisone; 11beta,17alpha,21-Trihydroxy-4-pregnene-3,20-dione; Kendall's compound F; Reichstein's substance M	C21 H30 O5	362.207	6.743	363.214	pos	cpd:C00735	map00140 Steroid hormone biosynthesis;map01100 Metabolic pathways;map04080 Neuroactive ligand-receptor interaction;map04927 Cortisol synthesis and secretion;map04934 Cushing's syndrome;map04960 Aldosterone-regulated sodium reabsorption;map04976 Bile secretion;map05200 Pathways in cancer;map05215 Prostate cancer;map07225 Glucocorticoid and mineralocorticoid receptor agonists/antagonists	HMDB0000063	LMST02030001	Lipids and lipid-like molecules	Steroids and steroid derivatives	Hydroxysteroids	Sterol Lipids [ST]	Steroids [ST02]	C21 steroids (gluco/mineralocorticoids, progestogins) and derivatives [ST0203]	Invalid mass	No results	No results	Lipids and lipid-like molecules	Steroids and steroid derivatives	Hydroxysteroids	21-hydroxysteroids	2.08961e+07	2.38379e+07	3.58479e+07	1.27011e+07	7.77673e+06	3.34984e+07	2.56762e+07	2.44074e+07	2.32553e+07	1.62684e+07	1.57658e+07	2.18135e+07
Com_2172_pos	methyl 3,4,5-trihydroxycyclohex-1-ene-1-carboxylate	--	C8 H12 O5	170.058	4.926	171.065	pos	--	--	--	--	--	--	--	--	--	--	Invalid mass	No results	No results					4.37229e+07	3.76849e+07	1.66482e+07	2.67846e+07	2.84038e+07	3.29817e+07	3.32619e+07	1.86125e+06	3.08203e+07	3.40577e+07	3.81179e+07	4.10561e+07
Com_2179_pos	KPH	--	C17 H28 N6 O4	362.207	7.45	363.214	pos	--	--	--	--	--	--	--	--	--	--	Invalid mass	No results	No results					1.83054e+07	1.32001e+07	2.22977e+07	9.53004e+06	3.68011e+07	3.22777e+07	1.96561e+07	2.58875e+07	2.34119e+07	2.09153e+07	2.25635e+07	2.14396e+07
Com_2207_pos	4-(acetylamino)phenyl 3-chlorobenzoate	--	C15 H12 Cl N O3	327.008	2.25	328.016	pos	--	--	--	--	--	--	--	--	--	--	Invalid mass	No results	No results					5.10337e+06	2.64039e+06	6.68695e+06	1.88638e+07	2.24372e+07	3.29188e+07	1.24799e+07	1.48959e+07	1.45666e+07	5.07054e+06	5.18138e+06	4.89599e+06
Com_2210_pos	1,7,8-trihydroxy-3-methyl-1,2,3,4,7,12-hexahydrotetraphen-12-one	--	C19 H18 O4	310.121	5.275	311.128	pos	--	--	--	--	--	--	--	--	--	--	Full match	No results	Full match					2.25148e+07	1.01546e+07	2.17108e+07	3.16737e+07	1.51842e+07	3.28631e+07	1.24125e+07	1.52946e+07	1.43004e+07	2.54313e+06	7.34134e+06	6.89999e+06
Com_2215_pos	2-hydroxy-6-[(8Z,11Z)-pentadeca-8,11,14-trien-1-yl]benzoic acid	--	C22 H30 O3	359.244	7.393	360.251	pos	--	--	--	--	--	--	--	--	--	--	Invalid mass	No results	No results					4.14679e+07	4.07395e+07	2.69099e+07	2.84071e+07	2.6024e+07	1.73389e+07	2.90615e+07	3.99575e+07	2.09147e+07	3.53054e+07	4.03077e+07	3.49958e+07
Com_2230_pos	2,6-Dihydroxypurine	--	C5 H4 N4 O2	152.034	3.796	153.041	pos	--	--	HMDB0000292	--	Organoheterocyclic compounds	Imidazopyrimidines	Purines and purine derivatives	--	--	--	No results	No results	Full match	Organoheterocyclic compounds	Imidazopyrimidines	Purines and purine derivatives	Hypoxanthines	3.69582e+07	3.9586e+07	3.50178e+07	2.60536e+07	2.11857e+07	3.24914e+07	3.43482e+07	3.34903e+07	2.47828e+07	3.73625e+07	3.61053e+07	3.47765e+07
Com_2260_pos	Fexofenadine	Fexofenadine; 4-(1-Hydroxy-4-(4-(hydroxydiphenylmethyl)-1-piperidinyl)butyl)-alpha,alpha-dimethylbenzeneacetic acid	C32 H39 N O4	501.283	10.929	502.291	pos	cpd:C06999	map04976 Bile secretion	HMDB0005030	--	Benzenoids	Benzene and substituted derivatives	Diphenylmethanes	--	--	--	Invalid mass	No results	No results	Benzenoids	Benzene and substituted derivatives	Diphenylmethanes	Diphenylmethanes	8.83928e+06	4.41902e+06	6.6305e+06	2.71094e+07	3.51804e+07	1.62633e+07	1.10851e+07	7.5961e+06	7.69593e+06	1.1731e+07	1.16172e+07	1.2419e+07
Com_2262_pos	alpha-Keto-gamma-(methylthio)butyric acid	--	C5 H8 O3 S	148.02	2.017	149.027	pos	--	--	--	--	--	--	--	--	--	--	No results	No results	Full match	Lipids and lipid-like molecules	Fatty Acyls	Fatty acids and conjugates	Thia fatty acids	4.08713e+07	3.716e+07	4.28901e+07	3.21823e+07	2.54794e+07	2.69462e+07	3.82825e+07	3.55204e+07	3.05312e+07	2.42425e+07	2.30749e+07	2.30653e+07
Com_2310_pos	4-decyl-3-hydroxy-5-oxooxolane-2,3-dicarboxylic acid	--	C16 H26 O7	352.155	8.003	335.151	pos	--	--	--	--	--	--	--	--	--	--	Invalid mass	No results	No results					3.0995e+07	3.26639e+07	2.57674e+07	3.15662e+07	3.30324e+07	2.66442e+07	2.2472e+07	2.57147e+07	2.4027e+07	2.94255e+07	2.72327e+07	2.61572e+07
Com_2320_pos	2'-Deoxycytidine	Deoxycytidine; 2'-Deoxycytidine	C9 H13 N3 O4	227.091	1.886	228.098	pos	cpd:C00881	map00240 Pyrimidine metabolism	HMDB0000014	--	Nucleosides, nucleotides, and analogues	Pyrimidine nucleosides	Pyrimidine 2'-deoxyribonucleosides	--	--	--	No results	Full match	Full match	Nucleosides, nucleotides, and analogues	Pyrimidine nucleosides	Pyrimidine 2'-deoxyribonucleosides	Pyrimidine 2'-deoxyribonucleosides	2.0098e+07	3.63098e+07	4.86509e+07	1.43737e+07	1.41746e+07	2.0378e+07	3.34736e+07	2.25181e+07	3.17461e+07	3.73625e+07	3.92559e+07	3.36889e+07
Com_2341_pos	3-N-Methyl-L-histidine	--	C7 H11 N3 O2	169.085	1.286	170.092	pos	--	--	HMDB0000479	--	Organic acids and derivatives	Carboxylic acids and derivatives	Amino acids, peptides, and analogues	--	--	--	No results	No results	Full match	Organic acids and derivatives	Carboxylic acids and derivatives	Amino acids, peptides, and analogues	Histidine and derivatives	1.64225e+07	1.24044e+07	6.36411e+06	1.81031e+07	3.39948e+07	2.74818e+07	1.19114e+07	1.54036e+07	2.17469e+07	1.76211e+07	1.78046e+07	1.79515e+07
Com_2382_pos	Anisic aldehyde	--	C8 H8 O2	136.052	1.41	137.059	pos	--	--	HMDB0029686	--	Benzenoids	Benzene and substituted derivatives	Benzoyl derivatives	--	--	--	No results	Invalid mass	No results					3.76198e+07	3.68816e+07	1.25581e+07	1.79341e+07	2.77651e+07	1.6973e+07	2.98692e+07	3.42078e+07	2.43632e+07	3.72599e+07	2.84295e+07	3.55118e+07
Com_2388_pos	2-phenyl-4H-furo[2,3-h]chromen-4-one	--	C17 H10 O3	262.066	1.311	263.074	pos	--	--	--	--	--	--	--	--	--	--	Invalid mass	No results	No results					3.83331e+07	4.63214e+07	2.73081e+07	2.03547e+07	1.48984e+07	1.22874e+07	1.74413e+07	1.83506e+07	1.69263e+07	1.54497e+07	1.47164e+07	1.4151e+07
Com_2405_pos	1-(4-benzylpiperazino)-2-(pyridin-2-ylamino)propan-1-one	--	C19 H24 N4 O	362.156	5.267	363.163	pos	--	--	--	--	--	--	--	--	--	--	Invalid mass	No results	No results					1.38373e+07	1.37242e+07	2.98372e+07	723541	4.50884e+06	2.37229e+07	5.1455e+06	570232	729809	3.47328e+07	3.43673e+07	3.68527e+07
Com_2433_pos	11-Deoxy prostaglandin F1α	--	C20 H36 O4	362.243	7.922	363.251	pos	--	--	--	--	--	--	--	--	--	--	Invalid mass	No results	No results	Lipids and lipid-like molecules	Fatty Acyls	Eicosanoids	Prostaglandins and related compounds	3.65697e+07	1.99444e+07	3.92549e+07	9.23758e+06	1.17948e+07	1.58463e+07	2.28042e+07	3.47202e+07	2.18034e+07	3.64074e+07	3.1363e+07	2.83807e+07
Com_2483_pos	Argininosuccinic acid	--	C10 H18 N4 O6	290.122	1.311	291.13	pos	--	--	HMDB0000052	--	Organic acids and derivatives	Carboxylic acids and derivatives	Amino acids, peptides, and analogues	--	--	--	Full match	No results	Full match	Organic acids and derivatives	Carboxylic acids and derivatives	Amino acids, peptides, and analogues	Aspartic acid and derivatives	2.09601e+07	2.40894e+07	8.24024e+06	2.90868e+07	1.50127e+07	2.29045e+07	6.28816e+06	9.4249e+06	7.05011e+06	6.06617e+06	7.26107e+06	7.14295e+06
Com_2493_pos	Atractylenolide I	Atractylenolide I	C15 H18 O2	230.13	8.969	478.293	pos	cpd:C17885	-	HMDB0248706	--	Organoheterocyclic compounds	Naphthofurans	-	--	--	--	No results	No results	Full match	Lipids and lipid-like molecules	Prenol lipids	Terpene lactones	Eudesmanolides, secoeudesmanolides, and derivatives	1.74157e+06	7.83898e+06	450728	3.07415e+06	1.56525e+06	1.0008e+06	1.27639e+06	382114	435213	3.52778e+07	1.24006e+07	1.66462e+07
Com_2514_pos	TQH	--	C15 H24 N6 O6	384.176	5.595	385.184	pos	--	--	--	--	--	--	--	--	--	--	Full match	No results	No results					2.89501e+07	2.31091e+07	1.55471e+07	1.61386e+07	1.54784e+07	1.57873e+07	2.39634e+07	2.82641e+07	3.51646e+07	2.08535e+07	2.39844e+07	2.50758e+07
Com_2518_pos	5-oxo-1-[4-(trifluoromethyl)benzyl]pyrrolidine-3-carboxylic acid	--	C13 H12 F3 N O3	287.08	5.799	288.087	pos	--	--	--	--	--	--	--	--	--	--	Invalid mass	No results	No results					1.93945e+07	1.45304e+07	1.72759e+07	2.84545e+07	2.44328e+07	2.29426e+07	3.28754e+07	2.297e+07	3.51411e+07	1.66224e+07	1.94407e+07	2.01817e+07
Com_2578_pos	PC O-18:3	--	C26 H48 N O7 P	517.317	8.358	518.325	pos	--	--	--	--	--	--	--	--	--	--	No results	Full match	Full match					3.37646e+07	2.62736e+07	9.10439e+06	1.74795e+07	6.06772e+06	1.83277e+07	2.77888e+07	7.78165e+06	1.15593e+07	3.4078e+07	2.59059e+07	3.00441e+07
Com_2580_pos	Gallic acid trimethyl ether	--	C10 H12 O5	212.069	5.174	213.076	pos	--	--	HMDB0033839	--	Benzenoids	Benzene and substituted derivatives	Benzoic acids and derivatives	--	--	--	No results	Full match	Full match					2.97824e+07	2.52958e+07	2.6585e+07	2.79888e+07	2.49958e+07	2.30206e+07	2.15761e+07	2.24251e+07	2.4036e+07	1.77165e+07	1.84297e+07	1.9106e+07
Com_2585_pos	N-2-Hydroxycyclopentyladenosine	--	C15 H21 N5 O5	351.155	5.365	352.162	pos	--	--	--	--	--	--	--	--	--	--	No results	Full match	Full match	Nucleosides, nucleotides, and analogues	Purine nucleosides	Not available	Purine nucleosides	2.20408e+07	4.22828e+07	2.25702e+07	2.52729e+07	1.93141e+07	1.65003e+07	2.73257e+07	3.04126e+07	2.95971e+07	2.51949e+07	2.5513e+07	2.44173e+07
Com_2616_pos	4-p-Coumaroylquinic acid	4-p-Coumaroylquinic acid	C16 H18 O8	338.1	5.43	339.108	pos	cpd:C10441	-	HMDB0301710	--	Organic oxygen compounds	Organooxygen compounds	Alcohols and polyols	--	--	--	No results	No results	Full match	Organic oxygen compounds	Organooxygen compounds	Alcohols and polyols	Quinic acids and derivatives	1.1823e+07	1.77821e+07	9.02487e+06	1.76236e+07	2.49863e+07	2.71857e+07	1.75585e+07	2.92929e+07	6.469e+06	1.31227e+07	1.35636e+06	1.56335e+07
Com_2618_pos	DGDG O-16:3_2:0	--	C33 H56 O14	693.394	8.154	694.401	pos	--	--	--	--	--	--	--	--	--	--	No results	Invalid mass	No results					2.27333e+07	1.16416e+07	1.7458e+06	8.79913e+06	1.94736e+06	1.11003e+07	3.30283e+07	4.71387e+06	5.82066e+06	1.94177e+07	1.51478e+07	1.58711e+07
Com_2620_pos	Cysteinylglycine	--	C5 H10 N2 O3 S	178.042	5.662	179.049	pos	--	--	HMDB0000078	--	Organic acids and derivatives	Carboxylic acids and derivatives	Amino acids, peptides, and analogues	--	--	--	Full match	No results	Full match	Organic acids and derivatives	Carboxylic acids and derivatives	Amino acids, peptides, and analogues	Dipeptides	2.28777e+07	1.84304e+07	2.79758e+07	1.99568e+06	9.97809e+06	2.71542e+07	1.38584e+07	2.00449e+07	1.57593e+07	1.30094e+07	1.30119e+07	1.36659e+07
Com_2628_pos	2-hydroxy-3,6-diphenylcyclohexyl acetate	--	C20 H22 O3	332.141	6.045	333.148	pos	--	--	--	--	--	--	--	--	--	--	Invalid mass	No results	No results					1.56101e+07	5.50272e+06	1.64702e+07	2.63869e+07	2.99989e+07	2.65441e+07	8.89829e+06	1.44142e+07	1.35322e+07	2.05137e+07	1.83939e+07	1.97724e+07
Com_2668_pos	Loxoprofen	--	C15 H18 O3	246.122	5.083	247.129	pos	--	--	HMDB0041920	--	Phenylpropanoids and polyketides	Phenylpropanoic acids	-	--	--	--	No results	Invalid mass	No results	Phenylpropanoids and polyketides	Phenylpropanoic acids	Not available	Phenylpropanoic acids	1.66129e+07	2.49496e+07	2.11976e+07	1.33516e+07	7.55931e+06	1.3056e+07	3.23125e+07	2.45663e+07	2.71094e+07	2.5451e+07	2.43229e+07	2.48011e+07
Com_2689_pos	Milbemycin A4 oxime	--	C32 H45 N O7	555.316	6.683	556.323	pos	--	--	--	--	--	--	--	--	--	--	Invalid mass	No results	No results	Phenylpropanoids and polyketides	Macrolides and analogues	Milbemycins	Milbemycins	7.77265e+06	2.6651e+06	4.7974e+06	2.66504e+07	2.4767e+07	2.26537e+07	8.05163e+06	1.30117e+07	4.39991e+06	1.32151e+07	1.2102e+07	1.24345e+07
Com_2707_pos	4-[4-(aminocarbonyl)piperidino]-4-oxobut-2-enoic acid	--	C10 H14 N2 O4	226.095	4.886	227.103	pos	--	--	--	--	--	--	--	--	--	--	Full match	No results	No results					2.1404e+07	3.09928e+07	2.42098e+07	2.63073e+07	2.87167e+07	2.59957e+07	2.39495e+07	2.65132e+07	2.0038e+07	2.12325e+07	2.06863e+07	2.17197e+07
Com_2735_pos	Bisulfurous Acid	--	C11 H8 O2	172.053	5.398	173.06	pos	--	--	--	--	--	--	--	--	--	--	No results	No results	Full match	Homogeneous non-metal compounds	Non-metal oxoanionic compounds	Non-metal dithionites	Non-metal dithionites	2.62933e+07	3.15268e+07	2.34325e+07	2.5154e+07	1.65494e+07	2.56954e+07	1.9495e+07	1.97365e+07	1.55932e+07	1.50205e+07	1.31164e+07	1.5148e+07
Com_2738_pos	Androsterone	Androsterone; 3alpha-Hydroxy-5alpha-androstan-17-one	C19 H30 O2	290.224	7.644	291.232	pos	cpd:C00523	map00140 Steroid hormone biosynthesis	HMDB0000031	LMST02020001	Lipids and lipid-like molecules	Steroids and steroid derivatives	Androstane steroids	Sterol Lipids [ST]	Steroids [ST02]	C19 steroids (androgens) and derivatives [ST0202]	Full match	No results	No results	Lipids and lipid-like molecules	Steroids and steroid derivatives	Androstane steroids	Androgens and derivatives	1.68456e+07	1.47474e+07	1.64078e+07	1.21507e+07	9.11498e+06	1.30037e+07	3.12254e+07	1.34622e+07	2.04173e+07	1.09122e+07	1.03085e+07	1.27201e+07
Com_2740_pos	T-2 Triol	--	C20 H30 O7	382.197	5.813	383.204	pos	--	--	HMDB0035846	--	Lipids and lipid-like molecules	Prenol lipids	Sesquiterpenoids	--	--	--	Invalid mass	No results	No results	Lipids and lipid-like molecules	Prenol lipids	Sesquiterpenoids	Trichothecenes	1.02017e+07	6.90377e+06	4.41019e+06	1.39517e+07	2.84234e+07	1.05426e+07	1.0877e+07	2.17836e+07	364748	8.52298e+06	1.31015e+07	1.2624e+07
Com_2764_pos	3-hydroxy-2-octylpentanedioic acid	--	C13 H24 O5	242.152	6.479	243.159	pos	--	--	--	--	--	--	--	--	--	--	Invalid mass	No results	No results					1.14768e+07	1.67697e+07	1.79162e+07	2.56816e+07	1.21253e+07	1.97683e+07	1.66969e+07	1.47527e+07	1.6988e+07	1.66263e+07	1.31054e+07	2.11932e+07
Com_2770_pos	Linalool	Linalool; 3,7-Dimethylocta-1,6-dien-3-ol; (RS)-Linalool	C10 H18 O	154.136	6.781	155.143	pos	cpd:C03985	-	HMDB0036100	--	Lipids and lipid-like molecules	Prenol lipids	Monoterpenoids	--	--	--	No results	Full match	Full match	Lipids and lipid-like molecules	Prenol lipids	Monoterpenoids	Acyclic monoterpenoids	2.15704e+07	2.23306e+07	1.65724e+07	1.87947e+07	2.00787e+07	1.51935e+07	2.60986e+07	2.6524e+07	2.33212e+07	3.10692e+07	3.01726e+07	3.01821e+07
Com_2780_pos	N1-(4-methylidene-3-thia-1-azaspiro[4.5]dec-2-yliden)-2-chloroaniline	--	C15 H17 Cl N2 S	292.077	1.296	293.084	pos	--	--	--	--	--	--	--	--	--	--	Invalid mass	No results	No results					4.05773e+07	3.12046e+07	2.78764e+07	2.13963e+07	1.66019e+07	1.47255e+07	1.96104e+07	2.13648e+07	2.50895e+07	1.87866e+07	1.71532e+07	1.76835e+07
Com_2790_pos	Kanosamine	Kanosamine; D-Kanosamine; 3-Amino-3-deoxy-D-glucose	C6 H13 N O5	179.081	4.736	180.088	pos	cpd:C12212	map01051 Biosynthesis of ansamycins;map01130 Biosynthesis of antibiotics	--	--	--	--	--	--	--	--	Invalid mass	No results	No results	Organic oxygen compounds	Organooxygen compounds	Carbohydrates and carbohydrate conjugates	Hexoses	2.65071e+07	2.8727e+07	2.96515e+07	2.52945e+07	2.6331e+07	2.46402e+07	2.94745e+07	2.57886e+07	2.4356e+07	1.84691e+07	1.88512e+07	2.05264e+07
Com_2807_pos	2-Adamantanone	--	C10 H14 O	150.105	7.703	133.101	pos	--	--	--	--	--	--	--	--	--	--	No results	Full match	Full match					3.15432e+07	3.12271e+07	3.17074e+07	2.09245e+07	1.68704e+07	2.48127e+07	2.75782e+07	2.67748e+07	2.51686e+07	2.64922e+07	2.62907e+07	2.57327e+07
Com_2812_pos	5'-Adenylic acid	AMP; Adenosine 5'-monophosphate; Adenylic acid; Adenylate; 5'-AMP; 5'-Adenylic acid; 5'-Adenosine monophosphate; Adenosine 5'-phosphate	C10 H14 N5 O7 P	347.063	2.773	348.071	pos	cpd:C00020	map00230 Purine metabolism;map00908 Zeatin biosynthesis;map01060 Biosynthesis of plant secondary metabolites;map01065 Biosynthesis of alkaloids derived from histidine and purine;map01070 Biosynthesis of plant hormones;map01100 Metabolic pathways;map01110 Biosynthesis of secondary metabolites;map01130 Biosynthesis of antibiotics;map01523 Antifolate resistance;map04022 cGMP-PKG signaling pathway;ma…	HMDB0011617	--	Organic oxygen compounds	Organooxygen compounds	Carbohydrates and carbohydrate conjugates	--	--	--	No results	No results	Full match	Nucleosides, nucleotides, and analogues	Purine nucleotides	Purine ribonucleotides	Purine ribonucleoside monophosphates	3.9925e+07	1.21569e+07	3.77055e+07	1.68657e+07	2.21219e+07	1.89465e+07	2.02168e+07	1.70174e+07	2.2872e+07	1.50747e+07	1.17042e+07	1.36556e+07
Com_2819_pos	Cimifugin	Cimifugin	C16 H18 O6	306.11	5.731	307.117	pos	cpd:C09000	-	HMDB0250254	--	Organoheterocyclic compounds	Benzopyrans	1-benzopyrans	--	--	--	No results	No results	Full match	Organoheterocyclic compounds	Benzopyrans	1-benzopyrans	Furanochromones	2.84384e+07	982629	2.35011e+07	2.11025e+06	2.59523e+07	1.92236e+07	2.66593e+07	3.01072e+07	1.18878e+07	1.66444e+07	1.89e+07	2.01859e+07
Com_2846_pos	Phytosphingosine	Phytosphingosine; 4-D-Hydroxysphinganine	C18 H39 N O3	317.293	7.68	318.3	pos	cpd:C12144	map00600 Sphingolipid metabolism;map01100 Metabolic pathways	HMDB0004610	LMSP01030001	Organic nitrogen compounds	Organonitrogen compounds	Amines	Sphingolipids [SP]	Sphingoid bases [SP01]	4-Hydroxysphinganines (Phytosphingosines) [SP0103]	No results	Full match	Full match	Organic nitrogen compounds	Organonitrogen compounds	Amines	1,3-aminoalcohols	1.03817e+07	8.98807e+06	6.70149e+06	2.47908e+07	1.21963e+07	2.31876e+07	1.25551e+07	2.5711e+07	1.10739e+07	1.44984e+07	9.33615e+06	9.89086e+06
Com_2857_pos	5-Fluoro-2-[(3S)-1-(2-methylbenzyl)-3-pyrrolidinyl]-1H-benzimidazole	--	C19 H20 F N3	309.169	4.694	310.176	pos	--	--	--	--	--	--	--	--	--	--	Invalid mass	No results	No results	Organoheterocyclic compounds	Benzimidazoles	Not available	Benzimidazoles	1.99861e+07	3.31197e+07	2.63856e+07	2.14154e+07	1.55856e+07	1.67729e+07	2.78876e+07	2.9392e+07	2.76076e+07	2.99843e+07	2.87143e+07	2.99021e+07
Com_2865_pos	Apocynin	Apocynin; Acetovanillone	C9 H10 O3	166.063	5.641	167.071	pos	cpd:C11380	-	HMDB0247918	--	Organic oxygen compounds	Organooxygen compounds	Carbonyl compounds	--	--	--	Full match	No results	Full match	Organic oxygen compounds	Organooxygen compounds	Carbonyl compounds	Alkyl-phenylketones	2.92372e+07	3.27669e+07	3.80436e+07	1.84172e+07	2.15274e+07	2.41387e+07	2.61291e+07	2.05436e+07	2.16789e+07	2.03783e+07	2.1887e+07	2.54912e+07
Com_2910_pos	Demethylnobiletin	--	C20 H20 O8	388.117	5.651	371.113	pos	--	--	HMDB0037571	LMPK12111479	Phenylpropanoids and polyketides	Flavonoids	O-methylated flavonoids	Polyketides [PK]	Flavonoids [PK12]	Flavones and Flavonols [PK1211]	No results	No results	Full match	Phenylpropanoids and polyketides	Flavonoids	O-methylated flavonoids	8-O-methylated flavonoids	1.30269e+07	3.15791e+07	2.79844e+07	1.6517e+07	2.25633e+07	2.38279e+07	2.61415e+07	6.38818e+06	1.46011e+07	1.08318e+07	1.18843e+07	7.47852e+06
Com_2914_pos	delta9-THC-d3	--	C21 H27 [2]H3 O2	317.247	5.926	318.254	pos	--	--	--	--	--	--	--	--	--	--	Invalid mass	No results	No results					1.02961e+06	1.26738e+06	863668	739933	560841	610229	6.36372e+06	2.8987e+07	713543	8.77578e+06	7.4505e+06	8.75439e+06
Com_2936_pos	7-(2-aminophenyl)heptanoic acid	--	C13 H19 N O2	221.142	6.265	222.149	pos	--	--	--	--	--	--	--	--	--	--	Full match	No results	No results					1.76159e+07	1.51128e+07	2.17288e+07	9.13881e+06	1.10516e+07	1.23868e+07	1.65824e+07	2.87337e+07	1.46204e+07	2.31392e+07	2.24733e+07	2.11769e+07
Com_2961_pos	Galloylpaeoniflorin	--	C30 H32 O15	632.173	5.465	633.18	pos	--	--	--	--	--	--	--	--	--	--	No results	No results	Full match	Lipids and lipid-like molecules	Prenol lipids	Terpene glycosides	Terpene glycosides	6.62823e+06	2.18533e+07	6.18305e+06	2.36962e+07	2.92963e+06	2.14569e+06	6.52661e+06	2.70012e+07	7.80209e+06	4.28202e+06	4.32386e+06	5.28339e+06
Com_2977_pos	3,4,5-trihydroxy-6-methyloxan-2-yl 2-(methylamino)benzoate	--	C14 H19 N O6	314.148	5.044	332.182	pos	--	--	--	--	--	--	--	--	--	--	Invalid mass	No results	No results					1.85963e+07	2.25482e+07	1.95067e+07	1.13946e+07	9.44384e+06	1.10343e+07	2.82587e+07	2.05667e+07	2.39326e+07	2.51839e+07	2.21553e+07	2.44532e+07
Com_2986_pos	ethyl 5-[(2,1,3-benzoxadiazol-4-ylsulfonyl)amino]-2-piperidinobenzoate	--	C20 H22 N4 O5 S	468.088	5.191	469.096	pos	--	--	--	--	--	--	--	--	--	--	Invalid mass	No results	No results					1.77583e+07	3.55124e+07	1.44003e+07	8.45307e+06	2.90107e+06	2.31731e+06	7.856e+06	7.32028e+06	1.19554e+07	6.97575e+06	7.84066e+06	8.4321e+06
Com_2990_pos	Tetrahydropiperine	--	C17 H23 N O3	289.164	5.212	290.171	pos	--	--	--	--	--	--	--	--	--	--	No results	Invalid mass	No results	Organoheterocyclic compounds	Benzodioxoles	Not available	Benzodioxoles	1.88514e+07	1.96609e+07	2.26831e+07	1.422e+07	1.20602e+07	1.32442e+07	2.8085e+07	1.95711e+07	2.3754e+07	2.58187e+07	2.40697e+07	2.4817e+07
Com_2994_pos	Mevalonic acid	(R)-Mevalonate; Mevalonic acid; 3,5-Dihydroxy-3-methylvaleric acid	C6 H12 O4	148.073	1.406	149.081	pos	cpd:C00418	map00900 Terpenoid backbone biosynthesis;map01060 Biosynthesis of plant secondary metabolites;map01062 Biosynthesis of terpenoids and steroids;map01070 Biosynthesis of plant hormones;map01100 Metabolic pathways;map01110 Biosynthesis of secondary metabolites;map01130 Biosynthesis of antibiotics;map04216 Ferroptosis	HMDB0000227	LMFA01050352	Lipids and lipid-like molecules	Fatty Acyls	Fatty acids and conjugates	Fatty Acyls [FA]	Fatty Acids and Conjugates [FA01]	Hydroxy fatty acids [FA0105]	No results	No results	Full match	Lipids and lipid-like molecules	Fatty Acyls	Fatty acids and conjugates	Hydroxy fatty acids	1.27589e+07	3.5422e+07	6.23832e+06	1.51523e+06	1.69967e+06	1.75141e+06	1.91182e+07	1.76424e+07	5.23636e+06	4.95182e+06	5.82587e+06	3.80555e+06
Com_3061_pos	4-(benzoylamino)-3-hydroxybutanoic acid	--	C11 H13 N O4	205.074	5.618	206.081	pos	--	--	--	--	--	--	--	--	--	--	Invalid mass	No results	No match					2.07706e+07	1.56005e+07	2.0651e+07	1.30016e+07	1.21545e+07	2.25166e+07	1.3713e+07	1.29663e+07	2.38606e+07	1.30567e+07	1.90135e+07	1.4694e+07
Com_3063_pos	LPC 22:6-SN1	--	C30 H50 N O7 P	567.333	8.882	568.34	pos	--	--	--	--	--	--	--	--	--	--	No results	Full match	No results					3.62647e+07	3.20338e+06	1.37122e+07	2.80447e+06	4.35998e+06	176479	621868	184040	219630	184398	977015	183714
Com_3078_pos	N'-Formylkynurenine	--	C11 H12 N2 O4	236.079	4.833	237.087	pos	--	--	HMDB0001200	--	Organic oxygen compounds	Organooxygen compounds	Carbonyl compounds	--	--	--	No results	No results	Full match	Organic oxygen compounds	Organooxygen compounds	Carbonyl compounds	Alkyl-phenylketones	1.72698e+07	1.04184e+07	8.99508e+06	1.38997e+07	1.13207e+06	1.97541e+07	2.04885e+07	4.9534e+06	2.76368e+07	1.45388e+07	1.41e+07	1.48299e+07
Com_3079_pos	Glycylproline	--	C7 H12 N2 O3	172.085	1.409	173.092	pos	--	--	HMDB0000721	--	Organic acids and derivatives	Carboxylic acids and derivatives	Amino acids, peptides, and analogues	--	--	--	Full match	No results	Full match	Organic acids and derivatives	Carboxylic acids and derivatives	Amino acids, peptides, and analogues	Dipeptides	2.77503e+07	2.84122e+07	2.29091e+07	1.64869e+07	1.25235e+07	1.72734e+07	2.28322e+07	2.24048e+07	2.35995e+07	2.60533e+07	2.61935e+07	2.7452e+07
Com_3102_pos	(2S)-Isoxanthohumol	--	C21 H22 O5	354.147	5.684	355.154	pos	--	--	--	--	--	--	--	--	--	--	No results	No results	Full match					8.02966e+06	1.46803e+06	6.45869e+06	5.54645e+06	7.9817e+06	2.21127e+07	8.34752e+06	1.53971e+07	1.79383e+06	9.84057e+06	1.02025e+07	9.27353e+06
Com_3108_pos	β-Nicotinamide mononucleotide	Nicotinamide D-ribonucleotide; NMN; Nicotinamide mononucleotide; Nicotinamide ribonucleotide; Nicotinamide nucleotide; beta-Nicotinamide D-ribonucleotide; beta-Nicotinamide ribonucleotide; beta-Nicotinamide mononucleotide	C11 H15 N2 O8 P	334.057	1.404	335.064	pos	cpd:C00455	map00760 Nicotinate and nicotinamide metabolism;map01100 Metabolic pathways	HMDB0000229	--	Nucleosides, nucleotides, and analogues	Pyridine nucleotides	Nicotinamide nucleotides	--	--	--	Full match	No results	Full match	Nucleosides, nucleotides, and analogues	Pyridine nucleotides	Nicotinamide nucleotides	Nicotinamide nucleotides	8.07909e+06	720844	1.20518e+07	2.23306e+07	2.1913e+07	1.63075e+07	7.37327e+06	2.59804e+06	1.82124e+07	4.47318e+06	3.70656e+06	6.15163e+06
Com_3111_pos	LPC 18:3-SN1	--	C26 H48 N O7 P	517.317	8.54	518.325	pos	--	--	--	--	--	--	--	--	--	--	No results	Full match	Full match					2.06076e+07	2.00789e+07	1.88469e+06	1.97622e+07	1.12696e+07	1.04785e+07	1.09601e+07	2.68716e+06	4.08902e+06	2.71402e+07	2.20934e+07	2.54866e+07
Com_3122_pos	N-[2,5-bis(2,2,2-trifluoroethoxy)benzoyl]-N'-(4-methoxyphenyl)urea	--	C19 H16 F6 N2 O5	466.095	1.225	467.103	pos	--	--	--	--	--	--	--	--	--	--	Full match	No results	No results					3.15927e+07	3.36122e+07	2.39992e+07	1.97424e+07	1.62946e+07	1.67229e+07	2.54751e+07	2.54319e+07	2.43221e+07	2.34096e+07	2.2943e+07	2.51167e+07
Com_3154_pos	Lawsone	Lawsone	C10 H6 O3	174.032	5.412	175.039	pos	cpd:C10368	-	HMDB0253997	--	Benzenoids	Naphthalenes	Naphthoquinones	--	--	--	No results	No results	Full match	Benzenoids	Naphthalenes	Naphthoquinones	Naphthoquinones	2.19217e+07	2.23968e+07	1.7811e+07	2.18736e+07	1.91916e+07	1.53165e+07	1.69846e+07	1.39744e+07	1.71951e+07	1.18299e+07	1.22651e+07	1.41271e+07
Com_3182_pos	Phytocassane E	--	C20 H28 O3	316.203	9.213	299.2	pos	--	--	HMDB0031773	--	Lipids and lipid-like molecules	Prenol lipids	Diterpenoids	--	--	--	No results	No results	Full match	Lipids and lipid-like molecules	Prenol lipids	Diterpenoids	Isocopalane and spongiane diterpenoids	8.96658e+06	3.15957e+06	1.8647e+07	2.16657e+07	2.08409e+07	7.02697e+06	1.88725e+07	4.73382e+06	2.02893e+07	3.65213e+06	3.94967e+06	4.02215e+06
Com_3201_pos	Psoralidin	Psoralidin	C20 H16 O5	336.103	1.362	337.11	pos	cpd:C10523	-	HMDB0034050	LMPK12090007	Phenylpropanoids and polyketides	Isoflavonoids	Coumestans	Polyketides [PK]	Flavonoids [PK12]	Coumestan flavonoids [PK1209]	Invalid mass	No results	No results	Phenylpropanoids and polyketides	Isoflavonoids	Coumestans	Coumestans	2.5624e+07	3.25698e+07	2.49849e+07	1.42801e+07	1.2065e+07	1.6336e+07	1.88111e+07	1.93521e+07	1.34442e+07	1.07054e+07	1.17615e+07	1.18781e+07
Com_3242_pos	Desthiobiotin	Dethiobiotin; Desthiobiotin	C10 H18 N2 O3	214.132	3.545	215.139	pos	cpd:C01909	map00780 Biotin metabolism;map01100 Metabolic pathways	HMDB0003581	--	Lipids and lipid-like molecules	Fatty Acyls	Fatty acids and conjugates	--	--	--	No results	No results	Full match	Organoheterocyclic compounds	Azoles	Imidazoles	Imidazolyl carboxylic acids and derivatives	2.04465e+07	3.00905e+07	2.4095e+07	1.5322e+07	1.46467e+07	1.36103e+07	2.1853e+07	2.21199e+07	2.5907e+07	2.29358e+07	2.23122e+07	2.18639e+07
Com_3275_pos	Bisdemethoxycurcumin	Bisdemethoxycurcumin	C19 H16 O4	308.104	5.512	309.111	pos	cpd:C17743	map00945 Stilbenoid, diarylheptanoid and gingerol biosynthesis;map01110 Biosynthesis of secondary metabolites	HMDB0002114	--	Phenylpropanoids and polyketides	Diarylheptanoids	Linear diarylheptanoids	--	--	--	No results	No results	Full match	Phenylpropanoids and polyketides	Diarylheptanoids	Linear diarylheptanoids	Curcuminoids	1.30176e+07	1.1365e+07	1.42122e+07	1.34554e+07	3.92844e+06	2.07556e+07	1.37377e+07	1.35825e+07	1.33336e+07	1.1399e+07	1.0432e+07	1.05464e+07
Com_3287_pos	Heroin-d3	--	C21 H20 [2]H3 N O5	372.178	5.618	373.186	pos	--	--	--	--	--	--	--	--	--	--	Invalid mass	No results	No results					1.21747e+07	1.36945e+07	1.66398e+07	6.46107e+06	6.30977e+06	1.14911e+07	9.47196e+06	8.85224e+06	8.44436e+06	2.54131e+07	2.10022e+07	2.12508e+07
Com_3314_pos	4-(4-methoxyphenyl)-6-pyridin-4-yl-1,3,5-triazin-2(3H)-one	--	C15 H12 N4 O2	280.095	6.561	281.102	pos	--	--	--	--	--	--	--	--	--	--	Full match	No results	No results					2.37274e+07	2.18797e+07	2.0536e+07	1.59532e+07	1.70893e+07	1.5813e+07	1.58185e+07	1.44231e+07	2.50485e+07	1.59137e+07	1.67612e+07	2.52028e+07
Com_3323_pos	LSD-d3	--	C20 H22 [2]H3 N3 O	304.238	10.454	327.227	pos	--	--	--	--	--	--	--	--	--	--	Invalid mass	No results	No results					2.93272e+06	3.65919e+06	5.87741e+06	1.30507e+07	2.25955e+07	8.74893e+06	5.91245e+06	4.79194e+06	4.64857e+06	8.27165e+06	5.73735e+06	6.491e+06
Com_3324_pos	Senkyunolide A	--	C12 H16 O2	192.115	7.344	193.123	pos	--	--	HMDB0258235	--	Organoheterocyclic compounds	Isobenzofurans	-	--	--	--	No results	Full match	Full match					1.07531e+07	9.97956e+06	1.19798e+07	6.93123e+06	1.52812e+07	8.87971e+06	8.93683e+06	1.10653e+07	2.22661e+07	2.51297e+07	2.29981e+07	9.75603e+06
Com_3326_pos	2-phenyl-2,4,6,7-tetrahydrothiino[4,3-c]pyrazol-3-ol	--	C12 H12 N2 O S	232.069	5.921	233.076	pos	--	--	--	--	--	--	--	--	--	--	Invalid mass	No results	No results					2.49924e+07	3.12831e+07	1.69235e+07	2.01004e+07	1.24066e+07	1.07747e+07	1.62044e+07	1.90253e+07	1.79085e+07	1.7046e+07	1.73173e+07	1.56848e+07
Com_3358_pos	4-oxo-5-phenylpentanoic acid	--	C11 H12 O3	174.068	6.108	175.076	pos	--	--	--	--	--	--	--	--	--	--	Invalid mass	No results	No match					2.68151e+07	2.78164e+07	1.98719e+07	1.72719e+07	1.3937e+07	1.97957e+07	9.95346e+06	1.70404e+07	2.48689e+07	7.93951e+06	9.07276e+06	2.01818e+07
Com_3361_pos	Progesterone	Progesterone; 4-Pregnene-3,20-dione	C21 H30 O2	314.225	9.068	315.232	pos	cpd:C00410	map00140 Steroid hormone biosynthesis;map01100 Metabolic pathways;map04114 Oocyte meiosis;map04913 Ovarian steroidogenesis;map04914 Progesterone-mediated oocyte maturation;map04917 Prolactin signaling pathway;map04925 Aldosterone synthesis and secretion;map04927 Cortisol synthesis and secretion;map04934 Cushing's syndrome;map05200 Pathways in cancer;map05215 Prostate cancer;map05224 Breast cancer…	HMDB0001830	LMST02030159	Lipids and lipid-like molecules	Steroids and steroid derivatives	Pregnane steroids	Sterol Lipids [ST]	Steroids [ST02]	C21 steroids (gluco/mineralocorticoids, progestogins) and derivatives [ST0203]	Full match	No results	No results	Lipids and lipid-like molecules	Steroids and steroid derivatives	Pregnane steroids	Gluco/mineralocorticoids, progestogins and derivatives	1.88305e+07	7.59321e+06	1.85816e+07	9.19534e+06	6.37352e+06	9.97981e+06	1.35546e+07	1.04098e+07	7.85313e+06	2.4775e+07	2.06385e+07	2.27048e+07
Com_3362_pos	Glu-Val-Phe	--	C19 H27 N3 O6	393.191	5.672	394.198	pos	--	--	--	--	--	--	--	--	--	--	No results	Full match	No results	Organic acids and derivatives	Carboxylic acids and derivatives	Amino acids, peptides, and analogues	Oligopeptides	1.34796e+07	1.92728e+07	1.62334e+07	7.43516e+06	6.36318e+06	8.42445e+06	2.44008e+07	1.56773e+07	1.96927e+07	1.51745e+07	1.34405e+07	1.59354e+07
Com_3410_pos	Celestolide	--	C17 H24 O	244.183	6.789	245.19	pos	--	--	HMDB0031867	--	Benzenoids	Indanes	-	--	--	--	Full match	No results	No results					1.30341e+07	2.55811e+07	1.54687e+07	1.67324e+07	1.25198e+07	1.42425e+07	1.51551e+07	2.22591e+07	2.44753e+07	2.42393e+07	1.53292e+07	1.77877e+07
Com_3435_pos	Oleoyl ethanolamide	--	C20 H39 N O2	325.298	9.689	326.306	pos	--	--	HMDB0002088	--	Organic nitrogen compounds	Organonitrogen compounds	Amines	--	--	--	Full match	No results	No results	Organic nitrogen compounds	Organonitrogen compounds	Amines	N-acylethanolamines	7.40147e+06	4.83859e+06	5.9071e+06	1.98505e+07	1.36912e+07	1.57311e+07	9.26641e+06	9.50883e+06	6.03191e+06	1.77426e+07	1.63815e+07	1.05587e+07
Com_3445_pos	(5Z)-3-aminonon-5-enoic acid	--	C9 H17 N O2	171.126	6.243	172.133	pos	--	--	--	--	--	--	--	--	--	--	Full match	No results	No results					2.95845e+07	2.63867e+07	2.55979e+07	1.68977e+07	1.74604e+07	1.17024e+07	1.75426e+07	2.37356e+07	2.08317e+07	2.22512e+07	2.25928e+07	2.23008e+07
Com_3447_pos	Lumichrome	Lumichrome; 7,8-Dimethylalloxazine	C12 H10 N4 O2	242.08	5.131	243.087	pos	cpd:C01727	map00740 Riboflavin metabolism	HMDB0254199	--	Organoheterocyclic compounds	Pteridines and derivatives	Alloxazines and isoalloxazines	--	--	--	No results	No results	Full match	Organoheterocyclic compounds	Pteridines and derivatives	Alloxazines and isoalloxazines	Flavins	8.2169e+06	2.99054e+07	1.02493e+07	1.50427e+07	1.11942e+07	1.459e+07	1.32158e+07	8.23402e+06	1.67588e+07	1.50672e+07	1.72794e+07	1.41622e+07
Com_3454_pos	L-Mimosine	L-Mimosine; Leucenol; (S)-2-Amino-3-(3-hydroxy-4-oxo-4H-pyridin-1-yl)propanoate	C8 H10 N2 O4	198.064	1.406	414.161	pos	cpd:C04771	-	HMDB0031398	--	Lipids and lipid-like molecules	Fatty Acyls	Fatty alcohols	--	--	--	No results	No results	Full match	Organic acids and derivatives	Carboxylic acids and derivatives	Amino acids, peptides, and analogues	L-alpha-amino acids	6.64271e+06	889262	5.25648e+06	1.96987e+07	1.70045e+07	1.28694e+07	3.3552e+06	2.29135e+06	2.60258e+06	4.89252e+06	4.63517e+06	6.01489e+06
Com_3464_pos	Isomucronulatol	--	C17 H18 O5	302.116	5.611	303.123	pos	--	--	HMDB0033189	LMPK12080033	Phenylpropanoids and polyketides	Isoflavonoids	O-methylated isoflavonoids	Polyketides [PK]	Flavonoids [PK12]	Isoflavans [PK1208]	No results	No results	Full match	Phenylpropanoids and polyketides	Isoflavonoids	O-methylated isoflavonoids	4'-O-methylated isoflavonoids	1.70234e+07	1.28837e+07	1.59041e+07	1.12589e+07	1.3729e+07	8.72974e+06	1.16738e+07	2.35261e+07	1.69765e+07	1.25607e+07	1.2074e+07	1.24631e+07
Com_3467_pos	Tuberostemonine	--	C22 H33 N O4	375.24	6.657	376.248	pos	--	--	--	--	--	--	--	--	--	--	No results	No results	Full match	Alkaloids and derivatives	Stemona alkaloids	Stemoamide-type alkaloids	Stichoneurine-type alkaloids	1.66889e+07	1.57626e+07	1.24236e+07	1.13991e+07	2.13562e+07	1.30353e+07	1.92476e+07	2.16911e+07	1.26901e+07	2.00008e+07	2.02173e+07	1.93504e+07
Com_3505_pos	LPC 15:0-SN1	--	C23 H48 N O7 P	481.317	8.906	482.325	pos	--	--	--	--	--	--	--	--	--	--	No results	Full match	Full match					6.91071e+06	2.2324e+07	313784	1.88278e+07	1.44101e+07	4.64161e+06	3.44632e+06	1.08962e+06	953616	2.34956e+07	1.91522e+07	2.27034e+07
Com_3513_pos	N-[(Tert-butoxy)carbonyl]-L-tryptophan	--	C16 H20 N2 O4	304.143	5.484	322.177	pos	--	--	--	--	--	--	--	--	--	--	No results	No results	Full match					1.51616e+07	1.83352e+07	1.62072e+07	1.16828e+07	1.08248e+07	1.15616e+07	2.2544e+07	1.6451e+07	1.92525e+07	2.34508e+07	2.1422e+07	2.18808e+07
Com_3534_pos	2,4-dihydroxyheptadec-16-en-1-yl acetate	--	C19 H36 O4	328.261	9.226	351.25	pos	--	--	--	LMFA05000640	--	--	--	Fatty Acyls [FA]	Fatty alcohols [FA05]	_	Full match	No results	No results					2.20791e+07	6.52237e+06	3.94533e+06	1.91622e+07	3.67369e+06	1.01871e+07	1.68868e+07	1.1826e+07	1.41468e+07	2.28936e+07	2.373e+07	1.48177e+07
Com_3568_pos	L-cysteine	L-Cysteine; L-2-Amino-3-mercaptopropionic acid	C3 H7 N O2 S	121.02	5.77	122.027	pos	cpd:C00097	map00260 Glycine, serine and threonine metabolism;map00270 Cysteine and methionine metabolism;map00311 Penicillin and cephalosporin biosynthesis;map00332 Carbapenem biosynthesis;map00430 Taurine and hypotaurine metabolism;map00460 Cyanoamino acid metabolism;map00480 Glutathione metabolism;map00730 Thiamine metabolism;map00770 Pantothenate and CoA biosynthesis;map00920 Sulfur metabolism;map00970 A…	HMDB0000574	--	Organic acids and derivatives	Carboxylic acids and derivatives	Amino acids, peptides, and analogues	--	--	--	No results	No results	Full match	Organic acids and derivatives	Carboxylic acids and derivatives	Amino acids, peptides, and analogues	Cysteine and derivatives	1.77714e+07	1.57009e+07	1.53669e+07	1.88304e+07	5.75584e+06	1.14052e+07	1.20033e+07	1.29005e+07	1.04644e+07	1.12889e+07	1.15524e+07	1.12873e+07
Com_3592_pos	3-[4-methyl-1-(2-methylpropanoyl)-3-oxocyclohexyl]butanoic acid	--	C15 H24 O4	290.152	5.988	291.159	pos	--	--	--	--	--	--	--	--	--	--	Invalid mass	No results	No results					2.04762e+07	1.49758e+07	2.41419e+07	1.86954e+07	1.22537e+07	5.05596e+06	1.58589e+07	7.05718e+06	1.80571e+07	1.2548e+07	1.62726e+07	1.56432e+07
Com_3603_pos	Avocadyne 1-acetate	--	C19 H34 O4	308.235	6.925	309.242	pos	--	--	HMDB0031048	LMFA05000644	Lipids and lipid-like molecules	Fatty Acyls	Fatty alcohols	Fatty Acyls [FA]	Fatty alcohols [FA05]	_	Invalid mass	No results	No results	Lipids and lipid-like molecules	Fatty Acyls	Fatty alcohols	Long-chain fatty alcohols	2.34108e+07	2.33883e+07	2.11481e+07	1.69225e+07	1.16903e+07	1.76513e+07	1.61022e+07	2.13048e+07	1.92644e+07	1.56872e+07	1.65672e+07	2.25936e+07
Com_3625_pos	ethyl 4-hydroxy-2-phenylquinoline-6-carboxylate	--	C18 H15 N O3	293.105	6.995	294.112	pos	--	--	--	--	--	--	--	--	--	--	Full match	No results	No results					694575	2.79573e+07	563193	671494	588042	550100	5.13529e+06	1.84064e+06	804371	1.05158e+07	1.46121e+07	3.63478e+06
Com_3626_pos	Polypodine B	Polypodine B	C27 H44 O8	496.303	8.426	497.311	pos	cpd:C08834	-	HMDB0302993	LMST01010198	Lipids and lipid-like molecules	Steroids and steroid derivatives	Bile acids, alcohols and derivatives	Sterol Lipids [ST]	Sterols [ST01]	Cholesterol and derivatives [ST0101]	No results	No results	Full match	Lipids and lipid-like molecules	Steroids and steroid derivatives	Bile acids, alcohols and derivatives	Hydroxy bile acids, alcohols and derivatives	1.56604e+07	9.60133e+06	1.93172e+07	6.00906e+06	3.11406e+06	9.58897e+06	2.21193e+07	9.6255e+06	1.99472e+07	7.48038e+06	6.02791e+06	6.43236e+06
Com_3638_pos	D-(+)-Maltose	--	C12 H22 O11	342.116	1.381	343.124	pos	--	--	HMDB0000163	--	Organic oxygen compounds	Organooxygen compounds	Carbohydrates and carbohydrate conjugates	--	--	--	Full match	No results	Full match	Organic oxygen compounds	Organooxygen compounds	Carbohydrates and carbohydrate conjugates	O-glycosyl compounds	6.16087e+06	1.74673e+06	2.14611e+06	1.83355e+07	1.76612e+07	6.98928e+06	6.28914e+06	2.05421e+06	4.38734e+06	5.16182e+06	4.94949e+06	4.79687e+06
Com_3649_pos	2-[(3S)-1-Benzyl-3-pyrrolidinyl]-1,3-benzothiazole	--	C18 H18 N2 S	294.122	4.947	295.129	pos	--	--	--	--	--	--	--	--	--	--	Invalid mass	No results	No results	Organoheterocyclic compounds	Benzothiazoles	Not available	Benzothiazoles	2.90215e+07	2.11696e+07	2.52796e+07	1.22751e+07	1.58747e+07	1.39039e+07	1.7964e+07	1.8973e+07	1.92281e+07	2.13413e+07	1.95072e+07	1.85612e+07
Com_3665_pos	Testosterone	Testosterone; 17beta-Hydroxy-4-androsten-3-one	C19 H28 O2	288.209	7.656	289.216	pos	cpd:C00535	map00140 Steroid hormone biosynthesis;map00984 Steroid degradation;map01100 Metabolic pathways;map01120 Microbial metabolism in diverse environments;map01522 Endocrine resistance;map04913 Ovarian steroidogenesis;map05200 Pathways in cancer;map05215 Prostate cancer;map07226 Progesterone, androgen and estrogen receptor agonists/antagonists	HMDB0000234	LMST02020002	Lipids and lipid-like molecules	Steroids and steroid derivatives	Androstane steroids	Sterol Lipids [ST]	Steroids [ST02]	C19 steroids (androgens) and derivatives [ST0202]	Full match	No results	No results	Lipids and lipid-like molecules	Steroids and steroid derivatives	Androstane steroids	Androgens and derivatives	1.37207e+07	1.73995e+07	1.90788e+07	7.70172e+06	6.7899e+06	1.17182e+07	2.18132e+07	2.05355e+07	1.46451e+07	4.3438e+06	1.32468e+07	1.15939e+07
Com_3681_pos	3-(3,4,5-trimethoxyphenyl)propanoic acid	--	C12 H16 O5	222.09	5.768	223.097	pos	--	--	HMDB0030254	--	Phenylpropanoids and polyketides	Phenylpropanoic acids	-	--	--	--	Invalid mass	No results	No match					1.92384e+07	2.07626e+07	1.88409e+07	1.11691e+07	1.14895e+07	1.27686e+07	2.1032e+07	1.63529e+07	2.20559e+07	1.95612e+07	1.9718e+07	2.16243e+07
Com_3696_pos	Columbin	Columbin	C20 H22 O6	358.142	5.289	359.15	pos	cpd:C09077	-	HMDB0036837	--	Organoheterocyclic compounds	Naphthopyrans	-	--	--	--	No results	No results	Full match	Organoheterocyclic compounds	Naphthopyrans	Not available	Naphthopyrans	1.0599e+07	4.18335e+06	1.19568e+07	1.17341e+07	1.75705e+07	1.77364e+07	8.98611e+06	1.12305e+07	6.75602e+06	7.43638e+06	8.70936e+06	8.33425e+06
Com_3785_pos	Gluconolactone	D-Glucono-1,5-lactone; Gluconic lactone; Gluconic acid lactone; 1,5-Gluconolactone; delta-Gluconolactone; D-Gluconolactone; Gluconolactone	C6 H10 O6	178.048	1.342	179.055	pos	cpd:C00198	map00030 Pentose phosphate pathway;map01100 Metabolic pathways;map01110 Biosynthesis of secondary metabolites;map01120 Microbial metabolism in diverse environments;map01130 Biosynthesis of antibiotics;map01200 Carbon metabolism	HMDB0000150	--	Organic oxygen compounds	Organooxygen compounds	Carbohydrates and carbohydrate conjugates	--	--	--	No results	No results	Full match	Organic oxygen compounds	Organooxygen compounds	Carbohydrates and carbohydrate conjugates	Gluconolactones	2.30319e+07	1.92387e+07	4.80569e+06	1.11986e+07	1.12495e+07	1.11573e+07	1.40424e+07	1.86173e+07	1.36696e+07	2.12446e+07	1.96613e+07	2.10726e+07
Com_3787_pos	Mycophenolic acid	--	C17 H20 O6	160.064	6.042	343.118	pos	--	--	HMDB0015159	--	Organoheterocyclic compounds	Isocoumarans	Isobenzofuranones	--	--	--	Invalid mass	No results	No results	Organoheterocyclic compounds	Isocoumarans	Isobenzofuranones	Phthalides	2.2325e+07	2.07458e+07	1.27274e+07	1.37151e+07	1.35459e+07	1.52961e+07	2.09448e+07	1.45105e+07	1.4136e+07	1.67948e+07	1.84295e+07	1.89349e+07
Com_3806_pos	7α-Hydroxytestosterone	7alpha-Hydroxytestosterone	C19 H28 O3	304.204	7.566	305.211	pos	cpd:C05291	map00140 Steroid hormone biosynthesis	--	--	--	--	--	--	--	--	Full match	No results	No results	Lipids and lipid-like molecules	Steroids and steroid derivatives	Androstane steroids	Androgens and derivatives	1.35579e+07	1.82557e+07	2.15605e+07	1.21469e+07	3.7955e+06	1.33803e+07	1.29564e+07	2.0817e+07	1.28802e+07	8.75789e+06	9.06927e+06	1.26055e+07
Com_3823_pos	1-(4-hydroxyphenyl)propane-1,2-diol	--	C9 H12 O3	190.063	6.42	191.07	pos	--	--	--	--	--	--	--	--	--	--	Invalid mass	No results	No match					1.41606e+07	2.38582e+07	9.26168e+06	1.10624e+07	7.62463e+06	1.47646e+07	1.42146e+07	1.2698e+07	1.12904e+07	1.77104e+07	2.14435e+07	2.01496e+07
Com_3843_pos	L-Citrulline	L-Citrulline; 2-Amino-5-ureidovaleric acid; Citrulline	C6 H13 N3 O3	175.096	1.326	176.103	pos	cpd:C00327	map00220 Arginine biosynthesis;map01100 Metabolic pathways;map01110 Biosynthesis of secondary metabolites;map01130 Biosynthesis of antibiotics;map01230 Biosynthesis of amino acids	HMDB0000904	--	Organic acids and derivatives	Carboxylic acids and derivatives	Amino acids, peptides, and analogues	--	--	--	No results	No results	Full match	Organic acids and derivatives	Carboxylic acids and derivatives	Amino acids, peptides, and analogues	L-alpha-amino acids	1.92636e+07	1.32133e+07	1.21333e+07	1.70616e+07	8.70887e+06	1.17341e+07	1.2754e+07	1.28913e+07	1.45329e+07	9.3458e+06	9.10906e+06	1.07999e+07
Com_3846_pos	L-Tryptophan	L-Tryptophan; Tryptophan; (S)-alpha-Amino-beta-(3-indolyl)-propionic acid	C11 H12 N2 O2	204.089	2.086	205.097	pos	cpd:C00078	map00260 Glycine, serine and threonine metabolism;map00380 Tryptophan metabolism;map00400 Phenylalanine, tyrosine and tryptophan biosynthesis;map00404 Staurosporine biosynthesis;map00901 Indole alkaloid biosynthesis;map00966 Glucosinolate biosynthesis;map00970 Aminoacyl-tRNA biosynthesis;map01060 Biosynthesis of plant secondary metabolites;map01061 Biosynthesis of phenylpropanoids;map01063 Biosyn…	HMDB0000929	--	Organoheterocyclic compounds	Indoles and derivatives	Indolyl carboxylic acids and derivatives	--	--	--	No results	No results	Full match	Organoheterocyclic compounds	Indoles and derivatives	Indolyl carboxylic acids and derivatives	Indolyl carboxylic acids and derivatives	1.6003e+07	2.15946e+07	1.64539e+07	1.7043e+07	1.43535e+07	1.48078e+07	1.54771e+07	1.59501e+07	1.98965e+07	1.23956e+07	1.44269e+07	1.35595e+07
Com_3856_pos	Nordihydroguaiaretic acid	Nordihydroguaiaretic acid; NDGA	C18 H22 O4	302.152	6.007	303.159	pos	cpd:C10719	-	HMDB0014325	--	Lignans, neolignans and related compounds	Dibenzylbutane lignans	-	--	--	--	No results	No results	Full match	Lignans, neolignans and related compounds	Dibenzylbutane lignans	Not available	Dibenzylbutane lignans	1.46621e+07	1.36585e+07	1.70731e+07	1.10732e+07	1.29985e+07	1.45615e+07	1.19854e+07	2.04248e+07	1.22415e+07	2.00786e+07	1.5847e+07	1.58013e+07
Com_3871_pos	HKK	--	C18 H33 N7 O4	393.25	6.277	394.257	pos	--	--	--	--	--	--	--	--	--	--	Invalid mass	No results	No results					2.64023e+07	9.65188e+06	7.7871e+06	8.55838e+06	1.00923e+07	3.19816e+06	1.16716e+07	2.03628e+07	9.59552e+06	1.92969e+07	2.01481e+07	1.84724e+07
Com_3872_pos	3-hydroxy-3,4-bis[(4-hydroxy-3-methoxyphenyl)methyl]oxolan-2-one	--	C20 H22 O7	374.137	5.519	375.144	pos	--	--	--	--	--	--	--	--	--	--	Full match	No results	Full match					1.82852e+07	1.46176e+07	1.59208e+07	1.14625e+07	1.47153e+07	1.67146e+07	9.84708e+06	1.42387e+07	1.34107e+07	2.4398e+06	7.47662e+06	1.07734e+07
Com_3879_pos	2-[(3S)-1-(3,4-Difluorobenzyl)-3-pyrrolidinyl]-1,3-benzoxazole	--	C18 H16 F2 N2 O	314.13	6.462	315.137	pos	--	--	--	--	--	--	--	--	--	--	Invalid mass	No results	No results	Organoheterocyclic compounds	Benzoxazoles	Not available	Benzoxazoles	1.08798e+07	1.65352e+06	7.2413e+06	8.34873e+06	1.84924e+07	1.41843e+07	2.61763e+06	5.96853e+06	2.17586e+06	3.87333e+06	4.49251e+06	4.91366e+06
Com_3899_pos	Mosloflavone	--	C17 H14 O5	298.084	5.486	299.092	pos	--	--	--	LMPK12111099	--	--	--	Polyketides [PK]	Flavonoids [PK12]	Flavones and Flavonols [PK1211]	No results	No results	Full match	Phenylpropanoids and polyketides	Flavonoids	O-methylated flavonoids	7-O-methylated flavonoids	1.77204e+07	1.28644e+07	1.32428e+07	1.27667e+07	1.83114e+07	1.34008e+07	1.08643e+07	1.14631e+07	1.22296e+07	7.4337e+06	8.42225e+06	8.31876e+06
Com_3915_pos	1-(2-furyl)pentane-1,4-dione	--	C9 H10 O3	188.048	5.492	189.055	pos	--	--	--	--	--	--	--	--	--	--	Invalid mass	No results	No match					2.11171e+07	2.08255e+07	1.94099e+07	1.66571e+07	1.78425e+07	1.52281e+07	1.80784e+07	1.76486e+07	1.82073e+07	7.59214e+06	1.36995e+07	1.385e+07
Com_3959_pos	Stiripentol	--	C14 H18 O3	216.115	5.686	217.123	pos	--	--	--	--	--	--	--	--	--	--	Invalid mass	No results	No results					2.00082e+07	6.68683e+06	2.34906e+07	1.45502e+07	1.29537e+07	1.57002e+07	1.60033e+07	1.63999e+07	1.49631e+07	1.8793e+07	1.735e+07	1.99124e+07
Com_4029_pos	PC O-16:0	--	C24 H50 N O7 P	495.333	9.11	496.34	pos	--	--	--	LMGP01020019	--	--	--	Glycerophospholipids [GP]	Glycerophosphocholines [GP01]	1-alkyl,2-acylglycerophosphocholines [GP0102]	No results	Full match	Full match					8.5016e+06	6.42834e+06	3.27018e+06	1.5999e+07	1.02468e+07	7.40748e+06	3.94615e+06	1.31167e+06	2.18324e+06	9.95416e+06	9.37574e+06	1.23872e+07
Com_4039_pos	(2E,4E)-N-(2-methylpropyl)deca-2,4-dienamide	--	C14 H25 N O	223.194	7.79	224.201	pos	--	--	--	--	--	--	--	--	--	--	Full match	No results	No results					1.09385e+07	9.64021e+06	8.93204e+06	7.87535e+06	8.88663e+06	1.57478e+07	6.98054e+06	6.20262e+06	1.07522e+07	5.94528e+06	8.56944e+06	7.13464e+06
Com_4110_pos	2-(2-amino-3-methylbutanamido)-3-phenylpropanoic acid	--	C14 H20 N2 O3	264.148	5.309	265.155	pos	--	--	--	--	--	--	--	--	--	--	Full match	No results	Full match					1.39083e+07	2.00414e+07	2.41846e+07	6.41748e+06	6.04475e+06	8.94453e+06	1.46016e+07	1.12801e+07	1.90413e+07	1.31041e+07	1.32443e+07	1.49763e+07
Com_4120_pos	Resibufogenin	Resibufogenin; Bufogein	C24 H32 O4	173.14	6.519	385.243	pos	cpd:C17058	-	HMDB0249430	LMST01130031	Lipids and lipid-like molecules	Steroids and steroid derivatives	Steroid lactones	Sterol Lipids [ST]	Sterols [ST01]	Bufanolides and derivatives [ST0113]	No results	Invalid mass	No results	Lipids and lipid-like molecules	Steroids and steroid derivatives	Steroid lactones	Bufanolides and derivatives	1.8183e+07	1.93827e+07	1.61935e+07	1.3236e+07	1.703e+07	1.10692e+07	1.49222e+07	1.41884e+07	1.36785e+07	1.49852e+07	1.57155e+07	1.44132e+07
Com_4148_pos	Methylophiopogonone A	Methylophiopogonone A	C19 H16 O6	340.095	5.485	341.102	pos	cpd:C17473	-	--	--	--	--	--	--	--	--	No results	No results	Full match	Phenylpropanoids and polyketides	Homoisoflavonoids	Homoisoflavones	Homoisoflavones	1.4416e+07	1.85528e+07	2.02543e+07	1.53981e+07	7.11385e+06	8.92598e+06	1.48743e+07	1.20565e+07	1.40542e+07	7.75864e+06	9.00904e+06	8.04569e+06
Com_4174_pos	Protosappanin B	--	C16 H16 O6	304.095	5.342	305.102	pos	--	--	HMDB0256875	--	Organic oxygen compounds	Organooxygen compounds	Ethers	--	--	--	No results	No results	Full match	Organic oxygen compounds	Organooxygen compounds	Ethers	Alkyl aryl ethers	275427	230299	255258	1.52847e+07	182783	329355	242386	365518	1.23951e+06	205751	224135	193138
Com_4193_pos	(±)8-HEPE	--	C20 H30 O3	318.22	7.601	319.227	pos	--	--	--	--	--	--	--	--	--	--	Full match	Invalid mass	No results					7.82273e+06	4.60956e+06	1.6204e+07	2.43964e+06	6.49674e+06	5.23186e+06	1.82447e+07	5.58412e+06	1.56143e+07	4.45901e+06	4.73266e+06	4.38034e+06
Com_4218_pos	5-[(10Z)-14-(3,5-dihydroxyphenyl)tetradec-10-en-1-yl]benzene-1,3-diol	--	C26 H36 O4	450.223	7.214	451.23	pos	--	--	--	--	--	--	--	--	--	--	Invalid mass	No results	No results					6.80638e+06	3.39008e+06	5.76361e+06	9.26748e+06	1.19682e+07	1.48931e+07	5.14526e+06	4.69772e+06	2.98549e+06	7.02763e+06	5.95866e+06	5.71429e+06
Com_4228_pos	N2-tetrahydrofuran-2-ylmethyl-4-(4-fluorophenyl)-1,3-thiazol-2-amine	--	C14 H15 F N2 O S	278.09	5.348	279.098	pos	--	--	--	--	--	--	--	--	--	--	Invalid mass	No results	No results					1.39507e+06	6.02271e+06	684637	9.82907e+06	9.22773e+06	737544	1.01515e+07	1.38282e+07	1.83491e+07	9.25669e+06	1.17598e+07	1.07769e+07
Com_4244_pos	Kynurenic acid O-hexside	--	C16 H17 N O8	351.095	5.408	352.103	pos	--	--	--	--	--	--	--	--	--	--	No results	No results	Full match	Organoheterocyclic compounds	Quinolines and derivatives	Quinoline carboxylic acids	Quinoline carboxylic acids	1.4469e+07	1.47189e+07	1.22979e+07	1.12875e+07	1.11245e+07	1.47536e+07	9.39549e+06	9.57244e+06	6.50386e+06	6.97045e+06	7.41931e+06	7.36795e+06
Com_4245_pos	ethyl 3-oxo-3-(1H-pyrazol-5-ylamino)propanoate	--	C8 H11 N3 O3	219.065	4.691	220.072	pos	--	--	--	--	--	--	--	--	--	--	Invalid mass	No results	No results					357450	337419	1.23799e+06	213257	233829	225901	4.20622e+06	1.79671e+07	291120	286736	300189	297513
Com_4251_pos	Isoguanosine	Isoguanosine; Crotonoside	C10 H13 N5 O5	283.092	4.503	284.099	pos	cpd:C08432	-	--	--	--	--	--	--	--	--	No results	No results	Full match	Nucleosides, nucleotides, and analogues	Purine nucleosides	Not available	Purine nucleosides	1.46692e+07	2.25831e+07	1.12146e+07	1.00835e+07	1.0283e+07	7.60353e+06	1.29256e+07	1.49411e+07	5.52088e+06	1.13342e+07	1.25404e+07	1.00221e+07
Com_4262_pos	15-Deoxy-Δ12,14-prostaglandin A1	--	C20 H30 O3	318.22	6.59	301.216	pos	--	--	--	--	--	--	--	--	--	--	Full match	Invalid mass	No results	Lipids and lipid-like molecules	Fatty Acyls	Eicosanoids	Prostaglandins and related compounds	4.75959e+06	4.16854e+06	9.35324e+06	5.72993e+06	1.401e+06	1.46741e+07	1.64814e+07	4.41627e+06	9.17564e+06	3.54479e+06	5.21854e+06	4.86958e+06
Com_4321_pos	beta,beta-Dimethylacrylalkannin	--	C21 H22 O6	370.142	5.796	371.149	pos	--	--	--	--	--	--	--	--	--	--	No results	No results	Full match	Benzenoids	Naphthalenes	Naphthoquinones	Naphthoquinones	1.21021e+07	1.72114e+07	1.0946e+07	8.48313e+06	1.13655e+07	1.44121e+07	1.28617e+07	8.94304e+06	6.83089e+06	1.36169e+07	1.31893e+07	1.3023e+07
Com_4341_pos	AMK	--	C14 H28 N4 O4 S	348.18	5.141	349.188	pos	--	--	HMDB0062497	--	Organic oxygen compounds	Organooxygen compounds	Carbonyl compounds	--	--	--	Invalid mass	No results	No results					330683	307999	311301	214432	246735	287379	312305	1.74572e+07	8.66369e+06	6.19407e+06	5.58081e+06	5.97026e+06
Com_4346_pos	Kirenol	--	C20 H34 O4	338.246	6.958	339.253	pos	--	--	HMDB0253803	--	Lipids and lipid-like molecules	Prenol lipids	Diterpenoids	--	--	--	No results	No results	Full match	Lipids and lipid-like molecules	Prenol lipids	Diterpenoids	Diterpenoids	1.02794e+07	1.52502e+07	9.68451e+06	1.01949e+07	4.47519e+06	6.67134e+06	1.2671e+07	1.34657e+07	1.76915e+07	1.51936e+07	1.53869e+07	1.6109e+07
Com_4350_pos	Vitexin-2-O-rhaMnoside	--	C27 H30 O14	578.162	5.307	579.169	pos	--	--	--	--	--	--	--	--	--	--	No results	No results	Full match	Phenylpropanoids and polyketides	Flavonoids	Flavonoid glycosides	Flavonoid 8-C-glycosides	2.20094e+07	1.44052e+07	1.23523e+07	6.93399e+06	1.58266e+07	7.37389e+06	6.82978e+06	5.9309e+06	6.1499e+06	4.39111e+06	6.44304e+06	5.18419e+06
Com_4402_pos	Ademetionine	--	C15 H22 N6 O5 S	398.136	5.471	399.143	pos	--	--	HMDB0001185	--	Nucleosides, nucleotides, and analogues	5'-deoxyribonucleosides	5'-deoxy-5'-thionucleosides	--	--	--	No results	No results	Full match	Nucleosides, nucleotides, and analogues	5'-deoxyribonucleosides	5'-deoxy-5'-thionucleosides	5'-deoxy-5'-thionucleosides	1.12487e+07	2.15126e+07	2.21182e+07	3.55447e+06	9.88302e+06	1.36563e+07	9.54338e+06	1.00926e+07	8.60415e+06	6.77095e+06	1.00462e+07	6.96205e+06
Com_4407_pos	Zeatin-7-N-glucoside	--	C16 H23 N5 O6	381.165	5.023	382.172	pos	--	--	--	--	--	--	--	--	--	--	Full match	No results	Full match	Organic oxygen compounds	Organooxygen compounds	Carbohydrates and carbohydrate conjugates	Glycosylamines	1.64791e+07	2.16546e+07	7.48535e+06	1.02638e+07	8.62067e+06	7.97219e+06	1.09201e+07	1.07284e+07	1.04853e+07	7.5873e+06	7.24382e+06	8.05742e+06
Com_4410_pos	7-methylpyrimido[4,5-d]pyrimidin-4-amine	--	C7 H7 N5	183.053	4.581	184.061	pos	--	--	--	--	--	--	--	--	--	--	Invalid mass	No results	No match					1.4843e+07	2.01469e+07	1.46102e+07	1.42814e+07	1.141e+07	1.1605e+07	1.25453e+07	1.53066e+07	1.67382e+07	1.1682e+07	1.21141e+07	1.29605e+07
Com_4418_pos	Dehydroepiandrosterone (DHEA)	--	C19 H28 O2	270.198	6.885	271.205	pos	--	--	--	--	--	--	--	--	--	--	Invalid mass	No results	No results	Lipids and lipid-like molecules	Steroids and steroid derivatives	Androstane steroids	Androgens and derivatives	814337	736408	752261	541055	1.54685e+06	553760	1.70916e+07	3.40935e+06	1.20231e+07	557292	635389	717761
Com_4443_pos	Oxyresveratrol	Oxyresveratrol	C14 H12 O4	244.074	5.621	245.081	pos	cpd:C10273	-	--	LMPK13090011	--	--	--	Polyketides [PK]	Aromatic polyketides [PK13]	Diphenyl ethers, biphenyls, dibenzyls and stilbenes [PK1309]	No results	No results	Full match	Phenylpropanoids and polyketides	Stilbenes	Not available	Stilbenes	1.32029e+07	1.37908e+07	1.21293e+07	1.41671e+07	1.31617e+07	1.2154e+07	1.1802e+07	1.1649e+07	1.17151e+07	8.35234e+06	8.8916e+06	8.84501e+06
Com_4450_pos	11-Deoxy prostaglandin F1β	--	C20 H36 O4	322.251	7.932	323.258	pos	--	--	--	--	--	--	--	--	--	--	Invalid mass	No results	No results	Lipids and lipid-like molecules	Fatty Acyls	Eicosanoids	Prostaglandins and related compounds	1.78858e+07	1.907e+06	1.73182e+07	6.70832e+06	7.26875e+06	9.44949e+06	1.04499e+07	1.61309e+07	1.0776e+07	1.59502e+07	1.76551e+07	1.57102e+07
Com_4474_pos	Pleuromutilin	Pleuromutilin; Pleuromulin	C22 H34 O5	395.268	6.033	396.275	pos	cpd:C09169	-	--	--	--	--	--	--	--	--	Invalid mass	No results	No results					3.47437e+06	3.86869e+06	6.20255e+06	4.71648e+06	8.37662e+06	5.83921e+06	1.12163e+07	1.68822e+07	9.02388e+06	9.03388e+06	9.04232e+06	8.76138e+06
Com_4547_pos	1-Methyladenine	1-Methyladenine	C6 H7 N5	149.07	1.395	150.078	pos	cpd:C02216	-	HMDB0011599	--	Organoheterocyclic compounds	Imidazopyrimidines	Purines and purine derivatives	--	--	--	No results	No results	Full match	Organoheterocyclic compounds	Imidazopyrimidines	Purines and purine derivatives	Purines and purine derivatives	1.10888e+07	3.40746e+06	5.45188e+06	1.06414e+06	1.19368e+06	1.67549e+06	1.64883e+07	1.53372e+07	4.56808e+06	4.17703e+06	5.28304e+06	3.39814e+06
Com_4548_pos	(+/-)5(6)-EET Ethanolamide	--	C22 H37 N O3	164.12	8.38	147.117	pos	--	--	--	--	--	--	--	--	--	--	Invalid mass	No results	No results	Organic nitrogen compounds	Organonitrogen compounds	Amines	N-acylethanolamines	1.11788e+07	6.34623e+06	2.06019e+07	8.20168e+06	1.02092e+07	1.15963e+07	1.05189e+07	7.05753e+06	9.12369e+06	1.14237e+07	1.13679e+07	1.66775e+07
Com_4582_pos	PC O-20:5	--	C28 H48 N O7 P	541.317	8.33	542.325	pos	--	--	--	--	--	--	--	--	--	--	No results	Full match	No results					2.16368e+07	1.73515e+06	1.9211e+06	621255	676192	173732	574889	223818	179948	221402	659966	184654
Com_4604_pos	TriacetonaMine	--	C9 H17 N O	155.131	8.955	156.138	pos	--	--	HMDB0031179	--	Organoheterocyclic compounds	Piperidines	Piperidinones	--	--	--	No results	No results	Full match	Organoheterocyclic compounds	Piperidines	Piperidinones	Piperidinones	1.22199e+07	1.38593e+07	1.10014e+07	1.34971e+07	8.59649e+06	1.01169e+07	1.07667e+07	1.00159e+07	1.09747e+07	9.75556e+06	9.03439e+06	1.26043e+07
Com_4632_pos	L-Cycloserine	--	C3 H6 N2 O2	102.043	2.013	103.05	pos	--	--	HMDB0014405	--	Organoheterocyclic compounds	Azolines	Isoxazolines	--	--	--	No results	No results	Full match	Organic acids and derivatives	Carboxylic acids and derivatives	Amino acids, peptides, and analogues	Alpha amino acids and derivatives	9.49628e+06	3.38356e+06	8.48309e+06	1.33845e+07	1.24544e+07	1.0893e+07	4.2666e+06	4.71654e+06	6.0254e+06	1.25687e+07	1.22453e+07	1.06078e+07
Com_4641_pos	Furanodiene	Furanodiene	C15 H20 O	216.151	7.153	217.159	pos	cpd:C16959	-	HMDB0036769	--	Lipids and lipid-like molecules	Prenol lipids	Sesquiterpenoids	--	--	--	No results	No results	Full match	Lipids and lipid-like molecules	Prenol lipids	Sesquiterpenoids	Germacrane sesquiterpenoids	1.50276e+07	1.04308e+07	1.91326e+07	6.33118e+06	1.26264e+07	1.25015e+07	1.17526e+07	1.53136e+07	8.60421e+06	1.62544e+07	1.36669e+07	1.49486e+07
Com_4651_pos	Arachidonoyl amide	--	C20 H33 N O	303.256	7.359	304.264	pos	--	--	--	LMFA08010007	--	--	--	Fatty Acyls [FA]	Fatty amides [FA08]	Primary amides [FA0801]	Full match	No results	No results	Lipids and lipid-like molecules	Fatty Acyls	Fatty amides	Fatty amides	1.32905e+07	1.24314e+07	1.10297e+07	1.21379e+07	8.27844e+06	9.2682e+06	6.34837e+06	1.37014e+07	1.08737e+07	1.62237e+07	1.51523e+07	1.07634e+07
Com_4716_pos	lupinine	Lupinine	C10 H19 N O	169.147	8.953	170.154	pos	cpd:C10773	map00960 Tropane, piperidine and pyridine alkaloid biosynthesis;map01064 Biosynthesis of alkaloids derived from ornithine, lysine and nicotinic acid;map01110 Biosynthesis of secondary metabolites	HMDB0304704	--	Alkaloids and derivatives	Lupin alkaloids	Sparteine, lupanine, and related alkaloids	--	--	--	No results	No results	Full match	Alkaloids and derivatives	Lupin alkaloids	Lupinine-type alkaloids	Lupinine-type alkaloids	1.1349e+07	1.30806e+07	1.01533e+07	1.30726e+07	7.8271e+06	9.31492e+06	9.73646e+06	9.40117e+06	1.00412e+07	8.99547e+06	8.26601e+06	1.25742e+07
Com_4731_pos	Methicillin	Methicillin	C17 H20 N2 O6 S	362.099	5.448	363.106	pos	cpd:C07177	-	--	--	--	--	--	--	--	--	Invalid mass	No results	No results	Organic acids and derivatives	Carboxylic acids and derivatives	Amino acids, peptides, and analogues	Dipeptides	1.70651e+07	1.45315e+07	8.82165e+06	3.16099e+06	1.34098e+07	6.26488e+06	9.43666e+06	1.27636e+07	1.58939e+07	1.08624e+07	1.10912e+07	1.1513e+07
Com_4741_pos	Tectoridin	Tectoridin; Shekanin	C22 H22 O11	462.117	5.514	463.124	pos	cpd:C10533	-	--	LMPK12050372	--	--	--	Polyketides [PK]	Flavonoids [PK12]	Isoflavonoids [PK1205]	No results	No results	Full match	Phenylpropanoids and polyketides	Isoflavonoids	Isoflavonoid O-glycosides	Isoflavonoid O-glycosides	4.70392e+06	2.98602e+06	1.64338e+07	2.0901e+06	83073	1.18391e+07	1.2399e+07	1.56259e+07	1.5228e+06	3.37348e+06	6.69063e+06	4.02053e+06
Com_4812_pos	Serotonin	Serotonin; 3-(2-Aminoethyl)-1H-indol-5-ol; 5-Hydroxytryptamine; Enteramine	C10 H12 N2 O	176.095	4.977	177.102	pos	cpd:C00780	map00380 Tryptophan metabolism;map01063 Biosynthesis of alkaloids derived from shikimate pathway;map01100 Metabolic pathways;map04024 cAMP signaling pathway;map04080 Neuroactive ligand-receptor interaction;map04540 Gap junction;map04721 Synaptic vesicle cycle;map04726 Serotonergic synapse;map04742 Taste transduction;map04750 Inflammatory mediator regulation of TRP channels;map04976 Bile secretion…	HMDB0000259	--	Organoheterocyclic compounds	Indoles and derivatives	Tryptamines and derivatives	--	--	--	No results	No results	Full match	Organoheterocyclic compounds	Indoles and derivatives	Tryptamines and derivatives	Serotonins	2.59336e+06	2.39632e+06	3.24396e+06	2.53579e+06	4.01677e+06	1.26019e+07	2.24196e+06	2.08781e+06	2.45065e+06	3.40534e+06	338232	5.89464e+06
Com_4830_pos	3-(2-Hydroxyethyl)indole	--	C10 H11 N O	161.084	5.587	162.092	pos	--	--	HMDB0003447	--	Organoheterocyclic compounds	Indoles and derivatives	Indoles	--	--	--	Full match	No results	Full match	Organoheterocyclic compounds	Indoles and derivatives	Indoles	3-alkylindoles	6.67312e+06	5.75701e+06	8.21718e+06	6.43028e+06	1.26488e+07	1.25239e+07	9.66163e+06	6.52396e+06	9.52445e+06	5.54173e+06	5.50938e+06	5.69506e+06
Com_4843_pos	2-oxa-4-azatetracyclo[6.3.1.1~6,10~.0~1,5~]tridecan-3-one	--	C11 H15 N O2	193.108	5.608	409.206	pos	--	--	--	--	--	--	--	--	--	--	Invalid mass	No results	No results					2.82768e+06	2.35251e+06	1.1608e+07	634651	1.20396e+06	3.98402e+06	805259	436899	440667	1.53995e+07	1.55508e+07	1.47939e+07
Com_4871_pos	VLH	--	C17 H29 N5 O4	367.222	5.116	368.23	pos	--	--	--	--	--	--	--	--	--	--	Full match	No results	No results					9.15755e+06	1.11289e+07	1.11446e+07	6.67032e+06	5.97745e+06	6.3486e+06	1.45794e+07	8.61847e+06	1.3026e+07	1.53002e+07	1.28283e+07	1.98038e+06
Com_4891_pos	N1-(2-amino-2-oxoethyl)-2-(isopropylthio)acetamide	--	C7 H14 N2 O2 S	212.059	6.282	213.066	pos	--	--	--	--	--	--	--	--	--	--	Invalid mass	No results	No results					3.39702e+06	503091	6.66882e+06	350954	1.31367e+06	654270	1.60636e+06	5.49284e+06	421335	1.52217e+07	3.79935e+06	4.00675e+06
Com_4905_pos	D-Erythrose 4-phosphate	D-Erythrose 4-phosphate	C4 H9 O7 P	200.009	1.238	201.016	pos	cpd:C00279	map00030 Pentose phosphate pathway;map00400 Phenylalanine, tyrosine and tryptophan biosynthesis;map00710 Carbon fixation in photosynthetic organisms;map00750 Vitamin B6 metabolism;map01060 Biosynthesis of plant secondary metabolites;map01061 Biosynthesis of phenylpropanoids;map01063 Biosynthesis of alkaloids derived from shikimate pathway;map01070 Biosynthesis of plant hormones;map01100 Metabolic…	HMDB0001321	--	Organic oxygen compounds	Organooxygen compounds	Carbohydrates and carbohydrate conjugates	--	--	--	No results	No results	Full match					1.46822e+07	1.38846e+07	1.37312e+07	7.81309e+06	1.16214e+07	1.08872e+07	1.49861e+07	1.41516e+07	1.13312e+07	1.27216e+07	1.30598e+07	1.29386e+07
Com_4940_pos	(S)-Zearalanone	Zearalanone; (S)-Zearalanone	C18 H24 O5	320.162	5.813	321.17	pos	cpd:C14754	-	--	--	--	--	--	--	--	--	No results	No results	Full match	Phenylpropanoids and polyketides	Macrolides and analogues	Zearalenones	Zearalenones	9.51024e+06	9.51041e+06	1.31832e+07	8.60548e+06	8.53584e+06	1.22193e+07	6.25042e+06	9.48641e+06	7.88815e+06	1.01141e+07	1.09641e+07	1.11853e+07
Com_4945_pos	Tianshic acid	--	C18 H37 N O5	347.267	3.337	348.275	pos	--	--	--	--	--	--	--	--	--	--	No results	No results	Full match	Lipids and lipid-like molecules	Fatty Acyls	Fatty acids and conjugates	Long-chain fatty acids	6.31527e+06	6.07762e+06	7.1299e+06	7.87808e+06	6.32141e+06	8.76945e+06	1.2957e+07	1.17017e+07	1.50892e+07	9.15203e+06	9.16702e+06	9.19645e+06
Com_4949_pos	Cannabidiolic acid	Cannabidiolic acid; Cannabidiolate	C22 H30 O4	376.223	7.476	359.22	pos	cpd:C10784	-	HMDB0249587	LMPK13120003	Benzenoids	Benzene and substituted derivatives	Benzoic acids and derivatives	Polyketides [PK]	Aromatic polyketides [PK13]	Other aromatic polyketides [PK1312]	Invalid mass	No results	No results	Benzenoids	Benzene and substituted derivatives	Benzoic acids and derivatives	Hydroxybenzoic acid derivatives	1.96615e+07	5.89959e+06	4.49703e+06	4.66293e+06	4.3667e+06	4.34158e+06	4.82575e+06	6.18108e+06	6.54348e+06	6.70433e+06	4.99388e+06	6.94974e+06
Com_4958_pos	8-Aminooctanoic acid	--	C8 H17 N O2	159.125	5.094	357.214	pos	--	--	HMDB0247418	--	Lipids and lipid-like molecules	Fatty Acyls	Fatty acids and conjugates	--	--	--	No results	No results	Full match	Organic acids and derivatives	Carboxylic acids and derivatives	Amino acids, peptides, and analogues	Alpha amino acids and derivatives	1.41641e+07	1.10134e+07	1.8034e+07	6.4202e+06	5.24285e+06	6.47592e+06	1.4814e+07	7.63783e+06	1.17776e+07	1.25805e+07	1.06725e+07	1.08491e+07
Com_5007_pos	Leu-Pro	--	C11 H20 N2 O3	228.148	5.53	229.155	pos	--	--	HMDB0011175	--	Organic acids and derivatives	Carboxylic acids and derivatives	Amino acids, peptides, and analogues	--	--	--	No results	No results	Full match	Organic acids and derivatives	Carboxylic acids and derivatives	Amino acids, peptides, and analogues	Dipeptides	1.21061e+07	1.27394e+07	1.35477e+07	7.994e+06	7.96892e+06	7.69615e+06	1.46181e+07	1.19292e+07	1.33505e+07	1.31018e+07	1.18346e+07	1.22328e+07
Com_5014_pos	SM 14:3;2O/7:0	--	C26 H49 N2 O6 P	516.33	8.581	499.327	pos	--	--	--	--	--	--	--	--	--	--	No results	Invalid mass	No match					1.41628e+07	5.38426e+06	223507	8.54524e+06	1.06254e+06	8.28621e+06	1.45714e+07	789641	1.01837e+06	7.06703e+06	5.68101e+06	6.98876e+06
Com_5043_pos	1-(2,4-dihydroxyphenyl)-2-(3,5-dimethoxyphenyl)propan-1-one	--	C17 H18 O5	324.099	5.935	325.106	pos	--	--	--	--	--	--	--	--	--	--	Invalid mass	No results	No results					1.29239e+07	1.82458e+07	1.07165e+07	9.00404e+06	7.94672e+06	9.87328e+06	1.32125e+07	1.26685e+07	1.00169e+07	8.43141e+06	9.96376e+06	8.71633e+06
Com_5055_pos	7-(2-hydroxypropan-2-yl)-1,4a-dimethyl-decahydronaphthalen-1-ol	--	C15 H28 O2	222.198	6.904	240.232	pos	--	--	--	--	--	--	--	--	--	--	Invalid mass	No results	No match					1.90979e+07	3.81735e+06	1.45483e+07	2.80187e+06	2.47643e+06	1.53487e+06	3.67284e+06	5.71307e+06	3.47247e+06	6.56918e+06	6.2707e+06	6.72863e+06
Com_5074_pos	Isovitexin	Isovitexin; Saponaretin; Apigenin-6-C-glucoside; 6-C-Glucosylapigenin; Apigenin 6-C-glucoside	C21 H20 O10	432.106	5.512	433.113	pos	cpd:C01714	map00944 Flavone and flavonol biosynthesis	HMDB0253708	LMPK12110338	Lipids and lipid-like molecules	Fatty Acyls	Fatty amides	Polyketides [PK]	Flavonoids [PK12]	Flavones and Flavonols [PK1211]	No results	No results	Full match	Phenylpropanoids and polyketides	Flavonoids	Flavonoid glycosides	Flavonoid C-glycosides	5.85963e+06	9.72191e+06	1.84488e+07	6.2505e+06	3.79905e+06	4.97109e+06	9.12086e+06	8.26746e+06	3.42552e+06	8.69867e+06	5.76336e+06	7.51093e+06
Com_5123_pos	2-Thio-acetyl MAGE	--	C21 H42 O3 S	396.272	6.115	419.262	pos	--	--	--	--	--	--	--	--	--	--	Invalid mass	No results	No results	Organic acids and derivatives	Thiocarboxylic acids and derivatives	Thioesters	Thioesters	781394	665712	698831	374392	1.28493e+07	620489	642731	638776	580991	589238	575508	730486
Com_5171_pos	trans-Zeatin-riboside	--	C15 H21 N5 O5	351.153	5.609	352.161	pos	--	--	--	--	--	--	--	--	--	--	No results	No results	Full match	Nucleosides, nucleotides, and analogues	Purine nucleosides	Not available	Purine nucleosides	5.02349e+06	566433	1.68236e+07	5.15487e+06	3.91115e+06	4.14288e+06	4.68482e+06	3.25858e+06	3.89023e+06	1.37086e+07	1.30308e+07	1.41399e+07
Com_5174_pos	Euphorbia factor L1	--	C32 H40 O8	552.27	8.428	553.278	pos	--	--	--	--	--	--	--	--	--	--	No results	No results	Full match	Lipids and lipid-like molecules	Prenol lipids	Diterpenoids	Diterpenoids	9.36246e+06	6.57997e+06	1.14006e+07	3.42446e+06	1.2375e+06	5.37989e+06	1.39681e+07	6.45369e+06	1.27977e+07	4.5369e+06	3.54566e+06	3.75031e+06
Com_5199_pos	XLR11 N-(4-hydroxypentyl) metabolite-d5	--	C21 H23 [2]H5 F N O2	350.244	8.415	351.251	pos	--	--	--	--	--	--	--	--	--	--	Invalid mass	No results	No results					8.57784e+06	4.02716e+06	3.71199e+06	1.15777e+07	9.5201e+06	4.71267e+06	3.85857e+06	5.7101e+06	4.96219e+06	5.03386e+06	4.52059e+06	5.72178e+06
Com_5229_pos	α-Hydroxyalprazolam	--	C17 H13 Cl N4 O	324.082	4.586	325.09	pos	--	--	HMDB0013943	--	Organoheterocyclic compounds	Benzodiazepines	1,4-benzodiazepines	--	--	--	Invalid mass	No results	No results	Organoheterocyclic compounds	Benzodiazepines	1,4-benzodiazepines	1,2,4-triazolo[4,3-a][1,4]benzodiazepines	1.82717e+07	1.02783e+07	1.5402e+07	3.92688e+06	1.10602e+07	1.00008e+07	7.71964e+06	6.49053e+06	2.38437e+06	4.12613e+06	4.84113e+06	4.7065e+06
Com_5245_pos	3-Butylidenephthalide	--	C12 H12 O2	188.083	5.246	189.091	pos	--	--	HMDB0032061	--	Organoheterocyclic compounds	Isocoumarans	Isobenzofuranones	--	--	--	No results	No results	Full match	Organoheterocyclic compounds	Isocoumarans	Isobenzofuranones	Isobenzofuranones	7.80907e+06	1.7005e+07	7.91115e+06	1.14509e+07	5.06595e+06	9.01215e+06	3.27507e+06	5.25123e+06	2.29072e+06	2.1877e+06	624049	3.56628e+06
Com_5255_pos	4-(cyclohexylmethyl)-6-(2-thienyl)-2,3-dihydropyridazin-3-one hydrate	--	C15 H18 N2 O S	296.101	2.195	297.108	pos	--	--	--	--	--	--	--	--	--	--	Invalid mass	No results	No results					1.16222e+07	6.54951e+06	9.73986e+06	9.20548e+06	8.52368e+06	8.2331e+06	1.10135e+07	8.65328e+06	1.05755e+07	1.38969e+07	1.31217e+07	1.19492e+07
Com_5273_pos	Cer 18:0;3O/24:0;(2OH)	--	C42 H85 N O5	683.643	11.526	684.65	pos	--	--	--	--	--	--	--	--	--	--	No results	Full match	No results					1.06861e+06	1.05042e+06	1.1456e+06	1.13358e+07	4.35419e+06	1.53402e+06	788137	788694	837756	875652	884996	773221
Com_5277_pos	5-Methyl-dl-tryptophan	--	C12 H14 N2 O2	218.107	1.614	475.178	pos	--	--	--	--	--	--	--	--	--	--	No results	No results	Full match	Organoheterocyclic compounds	Indoles and derivatives	Indolyl carboxylic acids and derivatives	Indolyl carboxylic acids and derivatives	927135	249600	136842	1.05728e+07	8.29059e+06	1.11842e+07	2.80658e+06	1.11691e+06	2.10871e+06	809847	1.20882e+06	1.23296e+06
Com_5309_pos	2-Methylpentanedioic acid	--	C6 H10 O4	146.058	6.564	147.065	pos	--	--	HMDB0000422	--	Lipids and lipid-like molecules	Fatty Acyls	Fatty acids and conjugates	--	--	--	No results	No results	Full match	Lipids and lipid-like molecules	Fatty Acyls	Fatty acids and conjugates	Hydroxy fatty acids	1.12559e+07	1.14798e+07	1.33035e+07	7.5617e+06	7.7652e+06	7.8183e+06	9.4493e+06	8.64078e+06	1.16746e+07	8.61316e+06	1.04082e+07	1.36474e+07
Com_5333_pos	(2R,3S,4S,5R,6R)-2-(hydroxymethyl)-6-(2-phenylethoxy)oxane-3,4,5-triol	--	C14 H20 O6	284.126	6.561	285.133	pos	--	--	--	--	--	--	--	--	--	--	Full match	No results	No results					1.1189e+07	1.28769e+07	1.00879e+07	8.44272e+06	8.92104e+06	7.27571e+06	8.16581e+06	8.35552e+06	1.16153e+07	8.31659e+06	8.64936e+06	1.35611e+07
Com_5366_pos	Oleanolic acid	Oleanolic acid; 3beta-Hydroxyolean-12-en-28-oic acid; Astrantiagenin C; Caryophyllin; Oleanolate	C30 H48 O3	438.35	9.591	439.357	pos	cpd:C17148	-	HMDB0002364	LMPR0106150004	Lipids and lipid-like molecules	Prenol lipids	Triterpenoids	Prenol Lipids [PR]	Isoprenoids [PR01]	C30 isoprenoids (triterpenes) [PR0106]	Invalid mass	No results	No match	Lipids and lipid-like molecules	Prenol lipids	Triterpenoids	Triterpenoids	1.9926e+06	3.39533e+06	660463	1.08572e+06	4.30248e+06	1.09423e+07	2.13336e+06	1.53115e+06	1.67128e+06	2.48578e+06	3.90515e+06	1.55351e+06
Com_5374_pos	5-(6-hydroxy-6-methyloctyl)-2,5-dihydrofuran-2-one	--	C13 H22 O3	208.146	9.63	209.154	pos	--	--	--	--	--	--	--	--	--	--	Invalid mass	No results	No results					6.50046e+06	4.79236e+06	8.64152e+06	9.30271e+06	1.21003e+07	8.95032e+06	7.96882e+06	4.22611e+06	5.08909e+06	4.31712e+06	5.01942e+06	5.49508e+06
Com_5389_pos	Sphingosine (d18:1)	--	C18 H37 N O2	299.283	7.971	322.272	pos	--	--	--	--	--	--	--	--	--	--	Full match	No results	Full match					1.13494e+07	1.47726e+07	1.35311e+07	1.0042e+07	8.21531e+06	7.98639e+06	1.00438e+07	1.21666e+07	1.3459e+07	1.0691e+07	9.75108e+06	1.32497e+07
Com_5423_pos	5-methoxy-8,8-dimethyl-2-phenyl-4H,8H-pyrano[2,3-h]chromen-4-one	--	C21 H18 O4	334.124	4.697	335.131	pos	--	--	--	--	--	--	--	--	--	--	Invalid mass	No results	No results					2.48948e+06	3.39254e+06	8.00687e+06	327399	388801	2.121e+06	591108	1.12287e+06	452477	1.1752e+07	1.25236e+07	1.3238e+07
Com_5429_pos	HexCer 18:2;2O/24:2	--	C48 H87 N O8	805.643	10.635	806.65	pos	--	--	--	--	--	--	--	--	--	--	No results	Full match	No results					4.11102e+06	1.64644e+07	1.06584e+07	4.39301e+06	1.42889e+06	883232	2.37432e+06	1.24363e+06	2.2193e+06	4.9705e+06	4.13328e+06	3.64911e+06
Com_5442_pos	Glibenclamide	Glyburide; Glibenclamide	C23 H28 Cl N3 O5 S	493.141	5.347	494.149	pos	cpd:C07022	-	HMDB0015151	--	Benzenoids	Benzene and substituted derivatives	Benzenesulfonamides	--	--	--	No results	No results	Full match	Benzenoids	Benzene and substituted derivatives	Benzenesulfonamides	Benzenesulfonamides	1.51333e+07	1.56149e+07	1.2297e+07	9.11297e+06	6.74783e+06	1.06832e+07	1.1307e+07	9.20976e+06	7.15993e+06	6.87381e+06	7.51812e+06	7.47542e+06
Com_5490_pos	Nortanshinone	--	C17 H12 O4	280.074	6.773	303.063	pos	--	--	--	--	--	--	--	--	--	--	No results	No results	Full match	Lipids and lipid-like molecules	Prenol lipids	Diterpenoids	Tanshinones, isotanshinones, and derivatives	1.20838e+06	687181	734204	591423	1.19183e+06	727835	1.28287e+07	708616	6.1022e+06	590658	526346	595211
Com_5558_pos	3-{[(3S)-3-(1,3-Benzothiazol-2-yl)-1-pyrrolidinyl]methyl}benzonitrile	--	C19 H17 N3 S	319.118	5.344	320.125	pos	--	--	--	--	--	--	--	--	--	--	Invalid mass	No results	No results	Organoheterocyclic compounds	Benzothiazoles	Not available	Benzothiazoles	4.92301e+06	1.01832e+07	6.07775e+06	4.03854e+06	2.27796e+06	4.58896e+06	1.26165e+07	9.56858e+06	1.24629e+07	6.73348e+06	5.64984e+06	6.26547e+06
Com_5559_pos	Senecionine	Senecionine	C18 H25 N O5	335.171	6.074	336.178	pos	cpd:C06176	map00960 Tropane, piperidine and pyridine alkaloid biosynthesis;map01064 Biosynthesis of alkaloids derived from ornithine, lysine and nicotinic acid;map01110 Biosynthesis of secondary metabolites	HMDB0242680	--	Phenylpropanoids and polyketides	Macrolides and analogues	-	--	--	--	Invalid mass	No results	No results	Phenylpropanoids and polyketides	Macrolides and analogues	Not available	Macrolides and analogues	8.86705e+06	4.71658e+06	7.00875e+06	4.96841e+06	1.1476e+07	6.4705e+06	9.97143e+06	1.07716e+07	7.2457e+06	8.32502e+06	6.82951e+06	7.4172e+06
Com_5594_pos	(2R,3S,4S,5R,6R)-2-(hydroxymethyl)-6-(propan-2-yloxy)oxane-3,4,5-triol	--	C9 H18 O6	260.066	5.77	261.074	pos	--	--	--	--	--	--	--	--	--	--	Invalid mass	No results	No results					1.44306e+07	1.44939e+07	1.4975e+07	9.69349e+06	8.73429e+06	4.33967e+06	1.031e+07	8.49272e+06	9.49438e+06	1.00129e+07	1.29752e+07	1.21314e+07
Com_5644_pos	Ligustrazine HCl	--	C8 H12 N2	136.101	6.715	295.191	pos	--	--	--	--	--	--	--	--	--	--	No results	Full match	Full match					4.53531e+06	3.9115e+06	1.48169e+07	1.42081e+06	1.9827e+06	9.94466e+06	1.07276e+07	4.19044e+06	2.73723e+06	1.09967e+07	1.10915e+07	1.24692e+07
Com_5671_pos	Meisoindigo	--	C17 H12 N2 O2	276.089	5.917	259.085	pos	--	--	HMDB0254414	--	Organoheterocyclic compounds	Indoles and derivatives	N-alkylindoles	--	--	--	No results	No results	Full match	Organoheterocyclic compounds	Indoles and derivatives	N-alkylindoles	N-alkylindoles	1.39074e+07	1.32096e+07	1.20247e+07	1.01938e+07	8.24558e+06	7.7669e+06	1.00863e+07	1.09054e+07	1.01839e+07	9.51213e+06	9.29447e+06	9.13854e+06
Com_5686_pos	Corylin	--	C20 H16 O4	320.104	5.58	321.111	pos	--	--	--	LMPK12050033	--	--	--	Polyketides [PK]	Flavonoids [PK12]	Isoflavonoids [PK1205]	No results	No results	Full match	Phenylpropanoids and polyketides	Isoflavonoids	Pyranoisoflavonoids	Pyranoisoflavonoids	1.62157e+06	382207	1.93529e+06	4.1939e+06	1.273e+06	1.00211e+07	2.65852e+06	3.61633e+06	2.64507e+06	1.41683e+06	1.36706e+06	1.57511e+06
Com_5694_pos	S-ribosyl-L-homocysteine	S-Ribosyl-L-homocysteine; S-D-Ribosyl-L-homocysteine; Ribose-5-S-homocysteine; S-Ribosylhomocysteine; S-(5-Deoxy-D-ribos-5-yl)-L-homocysteine	C9 H17 N O6 S	267.078	1.38	268.085	pos	cpd:C03539	map00270 Cysteine and methionine metabolism;map01100 Metabolic pathways;map01230 Biosynthesis of amino acids	--	--	--	--	--	--	--	--	No results	No results	Full match	Organic oxygen compounds	Organooxygen compounds	Carbohydrates and carbohydrate conjugates	Pentoses	1.11367e+07	1.46654e+07	6.00321e+06	1.01348e+07	7.93169e+06	7.87516e+06	1.11932e+07	1.11607e+07	8.18008e+06	9.08099e+06	9.40016e+06	9.33656e+06
Com_5696_pos	Gly-Tyr	--	C11 H14 N2 O4	221.069	4.072	239.103	pos	--	--	HMDB0304778	--	Organic acids and derivatives	Carboxylic acids and derivatives	Amino acids, peptides, and analogues	--	--	--	No results	Invalid mass	No results	Organic acids and derivatives	Carboxylic acids and derivatives	Amino acids, peptides, and analogues	Peptides	1.18376e+07	8.31739e+06	1.15955e+07	8.54241e+06	6.75729e+06	8.54846e+06	1.10299e+07	1.10018e+07	1.0616e+07	1.20426e+07	1.24885e+07	1.23019e+07
Com_5715_pos	GPH	--	C13 H19 N5 O4	347.099	5.358	348.106	pos	--	--	--	--	--	--	--	--	--	--	Invalid mass	No results	No results					9.48976e+06	6.74928e+06	5.47397e+06	5.51691e+06	2.98419e+06	4.51364e+06	1.09908e+07	1.00007e+07	1.23204e+07	5.03839e+06	6.61805e+06	8.74487e+06
Com_5726_pos	H-HoArg-OH	--	C7 H16 N4 O2	188.127	1.455	189.135	pos	--	--	--	--	--	--	--	--	--	--	No results	No results	Full match	Benzenoids	Tetralins	Not available	Tetralins	6.56808e+06	1.14482e+07	7.27198e+06	1.00705e+07	6.36894e+06	8.22473e+06	1.00559e+07	7.63298e+06	8.39866e+06	5.84466e+06	7.18611e+06	5.44041e+06
Com_5776_pos	Obacunone	Obacunone	C26 H30 O7	454.207	4.81	455.214	pos	cpd:C08775	-	HMDB0035858	--	Lipids and lipid-like molecules	Prenol lipids	Triterpenoids	--	--	--	Invalid mass	No results	No results	Lipids and lipid-like molecules	Prenol lipids	Triterpenoids	Limonoids	4.56205e+06	1.20533e+06	3.43565e+06	7.77736e+06	2.95802e+06	9.80607e+06	2.09245e+06	4.8466e+06	2.05039e+06	2.11796e+06	2.86494e+06	2.63743e+06
Com_5810_pos	(+)-Catechin	(+)-Catechin; D-Catechin; Cyanidanol; (2R-trans)-2-(3,4-Dihydroxyphenyl)-3,4-dihydro-2H-1-benzopyran-3,5,7-triol; (2R,3S)-Catechin; (2R,3S)-(+)-Catechin; Cianidanol	C15 H14 O6	290.079	5.476	291.086	pos	cpd:C06562	map00941 Flavonoid biosynthesis;map01061 Biosynthesis of phenylpropanoids;map01110 Biosynthesis of secondary metabolites	HMDB0002780	LMPK12020001	Phenylpropanoids and polyketides	Flavonoids	Flavans	Polyketides [PK]	Flavonoids [PK12]	Flavans, Flavanols and Leucoanthocyanidins [PK1202]	No results	No results	Full match	Phenylpropanoids and polyketides	Flavonoids	Flavans	Catechins	8.55228e+06	9.64324e+06	6.40041e+06	9.83391e+06	5.82874e+06	2.04742e+06	1.00138e+07	9.75492e+06	1.02168e+07	6.43464e+06	5.78566e+06	5.61275e+06
Com_5859_pos	Dihydroartemisinic acid	--	C15 H24 O2	236.178	6.819	254.212	pos	--	--	--	--	--	--	--	--	--	--	No results	Full match	Full match	Lipids and lipid-like molecules	Prenol lipids	Sesquiterpenoids	Sesquiterpenoids	1.18333e+07	1.01105e+07	8.73088e+06	6.50933e+06	4.38239e+06	5.75096e+06	8.43899e+06	6.06739e+06	1.18698e+07	6.96174e+06	1.04136e+07	7.49407e+06
Com_5860_pos	DLK	--	C16 H30 N4 O6	374.217	4.856	375.224	pos	--	--	--	--	--	--	--	--	--	--	Full match	No results	No results					5.74909e+06	1.00657e+07	8.23212e+06	5.82471e+06	1.33943e+06	4.52928e+06	1.16713e+07	8.17602e+06	1.1087e+07	6.22783e+06	5.66983e+06	5.18526e+06
Com_5871_pos	Ganoderic acid H	--	C32 H44 O9	572.296	10.939	573.304	pos	--	--	HMDB0035987	--	Lipids and lipid-like molecules	Prenol lipids	Triterpenoids	--	--	--	No results	No results	Full match	Lipids and lipid-like molecules	Prenol lipids	Triterpenoids	Triterpenoids	1.15725e+06	1.05427e+06	1.13166e+06	8.87196e+06	5.05081e+06	7.00845e+06	879003	859623	947310	1.18099e+07	5.83802e+06	1.05315e+07
Com_5934_pos	3-(4-methylpiperazino)-5,6-diphenyl-1,2,4-triazine	--	C20 H21 N5	309.194	6.699	310.201	pos	--	--	--	--	--	--	--	--	--	--	Invalid mass	No results	No results					2.80284e+06	481330	2.5705e+06	532315	622114	472132	1.14668e+07	2.35313e+06	3.99917e+06	580930	561944	1.68904e+06
Com_5953_pos	Vitamin D2	Vitamin D2; Ergocalciferol	C28 H44 O	396.34	10.318	397.347	pos	cpd:C05441	map00100 Steroid biosynthesis;map01100 Metabolic pathways;map01130 Biosynthesis of antibiotics	HMDB0242614	LMST03010001	Lipids and lipid-like molecules	Steroids and steroid derivatives	Vitamin D and derivatives	Sterol Lipids [ST]	Secosteroids [ST03]	Vitamin D2 and derivatives [ST0301]	No results	Full match	Full match	Lipids and lipid-like molecules	Steroids and steroid derivatives	Vitamin D and derivatives	Vitamin D and derivatives	1.29736e+06	733855	1.56117e+06	3.53411e+06	2.80076e+06	9.36588e+06	3.85433e+06	2.33481e+06	839912	6.6509e+06	3.77849e+06	5.01629e+06
Com_5972_pos	(5E)-7-methylidene-10-oxo-4-(propan-2-yl)undec-5-enoic acid	--	C15 H24 O3	274.154	6.893	275.162	pos	--	--	--	--	--	--	--	--	--	--	Invalid mass	No results	No results					1.3294e+07	7.37508e+06	1.43448e+07	6.94662e+06	7.80435e+06	5.67353e+06	1.13418e+07	7.97437e+06	6.39738e+06	5.23098e+06	5.69094e+06	5.90805e+06
Com_6017_pos	3-(methylsulfonyl)-2H-chromen-2-one	--	C10 H8 O4 S	241.041	5.563	242.048	pos	--	--	--	--	--	--	--	--	--	--	Invalid mass	No results	No results					2.42135e+06	2.54193e+06	2.53274e+06	9.34336e+06	1.42431e+06	5.51953e+06	4.32964e+06	3.03131e+06	5.87068e+06	2.77043e+06	2.73655e+06	3.25202e+06
Com_6066_pos	Triacanthine	Triacanthine	C10 H13 N5	203.116	5.453	204.124	pos	cpd:C08435	-	--	--	--	--	--	--	--	--	No results	No results	Full match	Organoheterocyclic compounds	Imidazopyrimidines	Purines and purine derivatives	6-aminopurines	6.60012e+06	4.63458e+06	5.4004e+06	9.22474e+06	6.36253e+06	6.19251e+06	6.69104e+06	8.66167e+06	7.73999e+06	1.79011e+06	6.49421e+06	8.58242e+06
Com_6076_pos	N-(9H-Purin-6-ylcarbamoyl)threonine	--	C10 H12 N6 O4	280.093	5.172	281.1	pos	--	--	--	--	--	--	--	--	--	--	No results	No results	Full match	Nucleosides, nucleotides, and analogues	Purine nucleosides	Not available	Purine nucleosides	6.95975e+06	1.3949e+07	6.77312e+06	4.49944e+06	2.16004e+06	2.21309e+06	2.83933e+06	8.87923e+06	4.3748e+06	279479	6.1211e+06	5.71237e+06
Com_6123_pos	16,16-Dimethyl prostaglandin A1	--	C22 H36 O4	386.243	7.972	387.25	pos	--	--	--	--	--	--	--	--	--	--	Invalid mass	No results	No results	Lipids and lipid-like molecules	Fatty Acyls	Eicosanoids	Prostaglandins and related compounds	3.81454e+06	1.38029e+06	1.40638e+07	1.4584e+06	1.60504e+06	696276	6.49116e+06	2.43375e+06	2.37718e+06	4.8068e+06	5.24851e+06	5.17779e+06
Com_6188_pos	Heptadecanoic Acid	--	C17 H34 O2	292.24	8.752	293.248	pos	--	--	HMDB0002259	LMFA01010017	Lipids and lipid-like molecules	Fatty Acyls	Fatty acids and conjugates	Fatty Acyls [FA]	Fatty Acids and Conjugates [FA01]	Straight chain fatty acids [FA0101]	Invalid mass	No results	No match	Lipids and lipid-like molecules	Fatty Acyls	Fatty acids and conjugates	Long-chain fatty acids	7.05155e+06	7.93251e+06	7.63367e+06	5.86299e+06	2.35839e+06	1.55042e+06	7.56585e+06	1.03994e+07	5.49479e+06	6.1394e+06	5.7006e+06	6.59019e+06
Com_6196_pos	L-Alanyl-L-Lysine	--	C9 H19 N3 O3	217.143	1.18	218.15	pos	--	--	HMDB0028692	--	Organic acids and derivatives	Carboxylic acids and derivatives	Amino acids, peptides, and analogues	--	--	--	No results	No results	Full match	Organic acids and derivatives	Carboxylic acids and derivatives	Amino acids, peptides, and analogues	Dipeptides	6.52643e+06	4.36388e+06	3.31985e+06	4.34123e+06	2.67762e+06	4.87057e+06	8.97746e+06	4.90249e+06	1.09328e+07	9.61152e+06	1.06193e+07	9.66181e+06
Com_6218_pos	1-[2-(2,5-dimethyl-1H-pyrrol-1-yl)-4-nitrophenyl]-1H-imidazole	--	C15 H14 N4 O2	282.108	5.924	283.115	pos	--	--	--	--	--	--	--	--	--	--	Invalid mass	No results	No results					1.28033e+07	1.05453e+07	8.18692e+06	7.41745e+06	6.97285e+06	8.02681e+06	6.97099e+06	1.07183e+07	1.03593e+07	1.05608e+07	9.08136e+06	8.89447e+06
Com_6253_pos	Wulignan A1	--	C20 H22 O5	342.147	5.875	325.144	pos	--	--	--	--	--	--	--	--	--	--	No results	No results	Full match	Lignans, neolignans and related compounds	Aryltetralin lignans	Not available	Aryltetralin lignans	5.2301e+06	3.95608e+06	5.39455e+06	3.55036e+06	6.64977e+06	7.70166e+06	7.38245e+06	1.0609e+07	3.68076e+06	7.69078e+06	7.21327e+06	8.25779e+06
Com_6254_pos	Isobavachin	--	C20 H20 O4	324.136	5.874	325.144	pos	--	--	--	LMPK12140036	--	--	--	Polyketides [PK]	Flavonoids [PK12]	Flavanones [PK1214]	No results	No results	Full match	Phenylpropanoids and polyketides	Flavonoids	Flavans	8-prenylated flavanones	5.2301e+06	3.86387e+06	4.79911e+06	3.45175e+06	6.64977e+06	7.70166e+06	7.38245e+06	1.0609e+07	3.15675e+06	7.69078e+06	7.21327e+06	8.25779e+06
Com_6286_pos	Ciprostene	--	C22 H36 O4	381.288	6.132	382.296	pos	--	--	HMDB0250270	--	Lipids and lipid-like molecules	Fatty Acyls	Eicosanoids	--	--	--	Invalid mass	No results	No results	Lipids and lipid-like molecules	Fatty Acyls	Eicosanoids	Prostaglandins and related compounds	1.39365e+07	4.045e+06	1.12135e+07	3.79684e+06	9.04688e+06	5.18871e+06	4.8936e+06	9.22214e+06	4.18333e+06	6.93401e+06	6.21695e+06	6.50338e+06
Com_6336_pos	Deflazacort	--	C25 H31 N O6	441.219	7.204	442.226	pos	--	--	HMDB0250935	--	Lipids and lipid-like molecules	Steroids and steroid derivatives	Pregnane steroids	--	--	--	Invalid mass	No results	No results					4.71203e+06	2.05149e+06	4.62963e+06	3.86191e+06	9.47998e+06	6.1231e+06	7.94839e+06	6.12715e+06	6.54506e+06	5.2676e+06	5.30088e+06	5.69134e+06
Com_6341_pos	RKK	--	C18 H38 N8 O4	430.306	10.237	431.314	pos	--	--	--	--	--	--	--	--	--	--	Invalid mass	No results	No match					239724	215588	4.18909e+06	686327	602252	8.55671e+06	1.40091e+06	1.095e+06	166193	5.40545e+06	6.75157e+06	6.93447e+06
Com_6373_pos	Indole-3-acetamide	(Indol-3-yl)acetamide; Indole-3-acetamide	C10 H10 N2 O	174.08	5.235	175.087	pos	cpd:C02693	map00380 Tryptophan metabolism	HMDB0029739	--	Organoheterocyclic compounds	Indoles and derivatives	Indoles	--	--	--	No results	No results	Full match	Organoheterocyclic compounds	Indoles and derivatives	Indoles	3-alkylindoles	7.11335e+06	6.61404e+06	6.40663e+06	3.75979e+06	6.28223e+06	5.45795e+06	9.41325e+06	7.60529e+06	1.04986e+07	9.08385e+06	8.68148e+06	9.31531e+06
Com_6411_pos	Levalbuterol	R-Salbutamol; (-)-Salbutamol; Levalbuterol	C13 H21 N O3	199.157	5.925	222.146	pos	cpd:C11770	-	HMDB0001937	--	Benzenoids	Benzene and substituted derivatives	Benzyl alcohols	--	--	--	Invalid mass	No results	No results					7.79365e+06	8.60127e+06	6.33897e+06	8.5083e+06	4.32571e+06	3.79319e+06	5.45046e+06	6.147e+06	7.01154e+06	4.37476e+06	4.37404e+06	6.60413e+06
Com_6416_pos	Adrenic acid	7,10,13,16-Docosatetraenoic acid; (7Z,10Z,13Z,16Z)-Docosa-7,10,13,16-tetraenoic acid; Adrenic acid	C22 H36 O2	332.272	9.633	333.279	pos	cpd:C16527	map01040 Biosynthesis of unsaturated fatty acids;map04216 Ferroptosis	HMDB0002226	LMFA04000050	Lipids and lipid-like molecules	Fatty Acyls	Fatty acids and conjugates	Fatty Acyls [FA]	Docosanoids [FA04]	Other Docosanoids [FA0400]	Full match	No results	No results	Lipids and lipid-like molecules	Fatty Acyls	Fatty acids and conjugates	Very long-chain fatty acids	2.10725e+06	409928	4.22628e+06	8.50477e+06	8.36464e+06	6.65436e+06	3.65903e+06	1.0188e+06	3.05321e+06	1.22848e+06	1.40326e+06	1.75432e+06
Com_6465_pos	Lysopg 18:1	--	C24 H47 O9 P	510.296	7.682	511.303	pos	--	--	--	--	--	--	--	--	--	--	No results	No results	Full match	Lipids and lipid-like molecules	Glycerophospholipids	Glycerophosphocholines	1-acyl-sn-glycero-3-phosphocholines	1.07796e+06	1.23198e+06	1.04502e+07	820944	765280	8.30782e+06	4.59939e+06	1.44667e+06	870641	3.51072e+06	3.49546e+06	3.22854e+06
Com_6517_pos	Rhoifolin	Apigenin 7-O-neohesperidoside; Rhoifolin; Rhoifoloside	C27 H30 O14	616.109	10.732	617.117	pos	cpd:C12627	map00944 Flavone and flavonol biosynthesis	HMDB0038848	--	Phenylpropanoids and polyketides	Flavonoids	Flavonoid glycosides	--	--	--	Invalid mass	No results	No results	Phenylpropanoids and polyketides	Flavonoids	Flavonoid glycosides	Flavonoid-7-O-glycosides	618487	9.86187e+06	1.21109e+07	6.34908e+06	7.09952e+06	6.21636e+06	9.96187e+06	8.47698e+06	6.99299e+06	5.49189e+06	9.57013e+06	8.5077e+06
Com_6520_pos	3,4',5-Trimethoxy-trans-stilbene	--	C17 H18 O3	270.126	5.831	271.133	pos	--	--	HMDB0245633	--	Phenylpropanoids and polyketides	Stilbenes	-	--	--	--	No results	No results	Full match	Phenylpropanoids and polyketides	Stilbenes	Not available	Stilbenes	7.31548e+06	5.65087e+06	7.26257e+06	5.12242e+06	5.00516e+06	258684	6.63404e+06	6.25011e+06	5.90317e+06	5.89727e+06	6.08413e+06	1.00739e+07
Com_6568_pos	Ginkgolic acid (C13:0)	--	C20 H32 O3	320.235	7.687	321.243	pos	--	--	--	--	--	--	--	--	--	--	No results	Full match	Full match	Benzenoids	Benzene and substituted derivatives	Benzoic acids and derivatives	Salicylic acids	2.68253e+06	5.17196e+06	1.26773e+07	1.83274e+06	2.32094e+06	3.728e+06	4.94278e+06	5.84494e+06	3.93876e+06	4.81021e+06	5.5349e+06	2.48619e+06
Com_6569_pos	Cer 18:1;3O/24:1;(2OH)	--	C42 H81 N O5	679.612	10.349	680.619	pos	--	--	--	--	--	--	--	--	--	--	No results	Full match	No results					8.66091e+06	1.24177e+07	5.63645e+06	1.45471e+06	820315	749883	799256	846843	1.84767e+06	1.73396e+06	1.97476e+06	2.65077e+06
Com_6603_pos	Pristimerin	Pristimerin	C30 H40 O4	464.291	8.61	465.298	pos	cpd:C08633	-	HMDB0256776	--	Lipids and lipid-like molecules	Prenol lipids	Triterpenoids	--	--	--	No results	No results	Full match	Lipids and lipid-like molecules	Prenol lipids	Triterpenoids	Triterpenoids	7.39565e+06	7.17333e+06	8.58162e+06	6.12108e+06	5.51259e+06	6.35713e+06	5.80481e+06	6.16939e+06	5.53757e+06	9.89823e+06	8.69692e+06	9.84639e+06
Com_6639_pos	4-(3,4-dihydro-2H-1,5-benzodioxepin-7-yl)-4-oxobutanoic acid	--	C13 H14 O5	268.095	5.235	269.102	pos	--	--	--	--	--	--	--	--	--	--	Invalid mass	No results	No results					1.00407e+07	9.5849e+06	6.56751e+06	6.32583e+06	8.81502e+06	811133	7.36964e+06	9.28132e+06	8.93276e+06	7.60151e+06	4.72661e+06	4.21688e+06
Com_6670_pos	INK	--	C16 H31 N5 O5	188.116	4.126	189.123	pos	--	--	--	--	--	--	--	--	--	--	Invalid mass	No match	No match					9.95639e+06	9.41764e+06	1.1508e+07	5.4927e+06	5.38266e+06	6.15861e+06	9.61371e+06	7.53648e+06	9.15406e+06	7.96577e+06	8.9668e+06	7.81768e+06
Com_6893_pos	Hesperetin	Hesperetin; 3',5,7-Trihydroxy-4'-methoxyflavanone	C16 H14 O6	302.079	5.563	303.087	pos	cpd:C01709	map00941 Flavonoid biosynthesis	HMDB0005782	LMPK12140003	Phenylpropanoids and polyketides	Flavonoids	O-methylated flavonoids	Polyketides [PK]	Flavonoids [PK12]	Flavanones [PK1214]	No results	No results	Full match	Phenylpropanoids and polyketides	Flavonoids	O-methylated flavonoids	4'-O-methylated flavonoids	6.76309e+06	7.069e+06	6.01267e+06	7.61162e+06	6.69684e+06	5.80984e+06	6.76793e+06	6.45372e+06	6.17557e+06	5.04157e+06	4.33134e+06	4.57662e+06
Com_6906_pos	Tetrahydrocortisone	Tetrahydrocortisone; Urocortisone	C21 H32 O5	346.212	7.031	347.22	pos	cpd:C05470	map00140 Steroid hormone biosynthesis	HMDB0000903	LMST02030098	Lipids and lipid-like molecules	Steroids and steroid derivatives	Hydroxysteroids	Sterol Lipids [ST]	Steroids [ST02]	C21 steroids (gluco/mineralocorticoids, progestogins) and derivatives [ST0203]	Invalid mass	No results	No results	Lipids and lipid-like molecules	Steroids and steroid derivatives	Hydroxysteroids	21-hydroxysteroids	1.17371e+06	890365	1.17239e+07	859508	958698	3.7575e+06	3.02055e+06	1.80371e+06	905504	930579	2.17819e+06	2.22065e+06
Com_7017_pos	Ethyl oleate	--	C20 H38 O2	310.287	10.129	311.295	pos	--	--	HMDB0034451	LMFA07010880	Lipids and lipid-like molecules	Fatty Acyls	Fatty acid esters	Fatty Acyls [FA]	Fatty esters [FA07]	Short fatty esters [FA0710]	Full match	No results	No results	Lipids and lipid-like molecules	Fatty Acyls	Fatty acid esters	Fatty acid esters	504567	384556	7.03943e+06	277175	375932	7.33055e+06	1.34754e+06	1.00746e+06	167583	5.56952e+06	8.27243e+06	8.75442e+06
Com_7030_pos	Ambroxane	--	C16 H28 O	236.214	7.333	254.248	pos	--	--	--	--	--	--	--	--	--	--	No results	No results	Full match	Organoheterocyclic compounds	Naphthofurans	Not available	Naphthofurans	7.12008e+06	7.61544e+06	6.34826e+06	5.65599e+06	4.06678e+06	4.3225e+06	8.28248e+06	5.75163e+06	9.04449e+06	5.10397e+06	5.36745e+06	7.56088e+06
Com_7071_pos	Ergocalciferol	Vitamin D2; Ergocalciferol	C28 H44 O	378.329	9.928	379.336	pos	cpd:C05441	map00100 Steroid biosynthesis;map01100 Metabolic pathways;map01130 Biosynthesis of antibiotics	HMDB0000900	LMST03010001	Lipids and lipid-like molecules	Steroids and steroid derivatives	Vitamin D and derivatives	Sterol Lipids [ST]	Secosteroids [ST03]	Vitamin D2 and derivatives [ST0301]	Invalid mass	No results	No results	Lipids and lipid-like molecules	Steroids and steroid derivatives	Vitamin D and derivatives	Vitamin D and derivatives	1.11805e+06	822491	1.30016e+06	2.61082e+06	2.95279e+06	7.2388e+06	2.58337e+06	1.02586e+06	911305	3.27435e+06	2.53987e+06	3.23379e+06
Com_7102_pos	N1-[1-(2,4-dimethylphenyl)ethyl]-2,2-dimethylpropanamide	--	C15 H23 N O	233.176	7.819	234.183	pos	--	--	--	--	--	--	--	--	--	--	Invalid mass	No results	No results					7.67535e+06	8.48711e+06	6.33722e+06	7.27382e+06	4.17396e+06	3.82858e+06	6.34482e+06	5.77956e+06	6.97357e+06	4.573e+06	4.4752e+06	5.86494e+06
Com_7114_pos	Schisandrin C	--	C22 H24 O6	384.157	5.251	385.164	pos	--	--	HMDB0258167	--	Phenylpropanoids and polyketides	Tannins	Hydrolyzable tannins	--	--	--	No results	No results	Full match	Phenylpropanoids and polyketides	Tannins	Hydrolyzable tannins	Hydrolyzable tannins	4.61877e+06	9.73039e+06	5.50171e+06	516360	3.14852e+06	7.15195e+06	2.03975e+06	2.79155e+06	691222	505905	493554	492032
Com_7125_pos	N-[(4-hydroxy-3-methoxyphenyl)methyl]-8-methylnonanamide	--	C18 H29 N O3	345.171	6.647	346.178	pos	--	--	--	--	--	--	--	--	--	--	Invalid mass	No results	No results					4.02623e+06	2.19314e+06	1.14037e+06	2.34266e+06	1.51473e+06	2.96666e+06	8.66579e+06	4.77133e+06	2.18426e+06	2.43295e+06	2.69217e+06	2.79012e+06
Com_7140_pos	Enoxolone	Glycyrrhetinate; Enoxolone; Glycyrrhetinic acid	C30 H46 O4	470.339	6.516	471.347	pos	cpd:C02283	-	HMDB0244828	--	Lipids and lipid-like molecules	Prenol lipids	Triterpenoids	--	--	--	No results	No results	Full match	Lipids and lipid-like molecules	Prenol lipids	Triterpenoids	Triterpenoids	4.04916e+06	3.57721e+06	3.56088e+06	4.55808e+06	7.85076e+06	3.50076e+06	5.30417e+06	4.58949e+06	3.02748e+06	4.70763e+06	4.25263e+06	4.34601e+06
Com_7141_pos	N-(5-acetamidopentyl)acetamide	--	C9 H18 N2 O2	416.239	4.959	209.126	pos	--	--	--	--	--	--	--	--	--	--	Invalid mass	No results	No results					2.845e+06	3.21265e+06	1.73169e+06	798117	231232	1.41264e+06	5.26395e+06	3.19665e+06	8.76441e+06	1.988e+06	1.67305e+06	1.81191e+06
Com_7151_pos	2-oxo-2H-chromene-3-carboxylic acid	--	C10 H6 O4	190.024	5.218	191.032	pos	--	--	--	--	--	--	--	--	--	--	Invalid mass	No results	No results					6.60162e+06	1.08506e+07	5.10342e+06	3.9876e+06	4.35937e+06	1.74026e+06	5.18055e+06	6.69582e+06	6.76524e+06	5.29473e+06	4.54884e+06	4.49048e+06
Com_7170_pos	6-O-Isobutyryl-alpha-D-glucopyranosyl alpha-D-glucopyranoside	--	C16 H28 O12	434.141	5.039	435.148	pos	--	--	--	--	--	--	--	--	--	--	Invalid mass	No results	No results					6.26619e+06	7.37803e+06	8.28879e+06	7.12682e+06	7.13364e+06	6.81443e+06	6.97174e+06	7.13789e+06	6.51955e+06	5.65811e+06	6.31027e+06	5.14471e+06
Com_7239_pos	Narcissoside	--	C28 H32 O16	624.169	5.38	625.176	pos	--	--	--	LMPK12110586	--	--	--	Polyketides [PK]	Flavonoids [PK12]	Flavones and Flavonols [PK1211]	No results	No results	Full match	Phenylpropanoids and polyketides	Flavonoids	Flavonoid glycosides	Flavonoid-3-O-glycosides	1.84777e+06	878349	8.51886e+06	350947	645453	3.19233e+06	7.50952e+06	4.24369e+06	374928	8.55461e+06	8.1877e+06	5.84793e+06
Com_7254_pos	N-Phenylacetylglycine	--	C10 H11 N O3	193.075	6.755	387.157	pos	--	--	HMDB0000821	--	Organic acids and derivatives	Carboxylic acids and derivatives	Amino acids, peptides, and analogues	--	--	--	No results	No results	Full match	Organic acids and derivatives	Carboxylic acids and derivatives	Amino acids, peptides, and analogues	N-acyl-alpha amino acids	2.19415e+06	568586	810647	4.95376e+06	7.66005e+06	5.81259e+06	1.0694e+06	1.81587e+06	1.17131e+06	2.60555e+06	2.63606e+06	3.62207e+06
Com_7290_pos	Sulforidazine	--	C21 H26 N2 O2 S2	402.15	6.019	403.158	pos	--	--	HMDB0042015	--	Organoheterocyclic compounds	Benzothiazines	Phenothiazines	--	--	--	Invalid mass	No results	No results	Organoheterocyclic compounds	Benzothiazines	Phenothiazines	Phenothiazines	6.33306e+06	3.4132e+06	8.60198e+06	2.42723e+06	4.1776e+06	3.48005e+06	3.65577e+06	4.04084e+06	4.97712e+06	8.16393e+06	7.79527e+06	8.44872e+06
Com_7322_pos	Arabidopyl shikimic acid	--	C16 H16 O9	352.079	5.071	353.087	pos	--	--	--	--	--	--	--	--	--	--	No results	No results	Full match					7.21684e+06	1.04799e+07	6.25567e+06	2.07835e+06	1.83936e+06	4.51009e+06	1.96794e+06	2.40601e+06	1.83424e+06	2.1994e+06	2.44923e+06	2.76057e+06
Com_7358_pos	Docosatrienoic acid	--	C22 H38 O2	334.285	8.839	335.292	pos	--	--	HMDB0002823	--	Lipids and lipid-like molecules	Fatty Acyls	Fatty acids and conjugates	--	--	--	Invalid mass	No results	No results	Lipids and lipid-like molecules	Fatty Acyls	Fatty acids and conjugates	Very long-chain fatty acids	463606	421877	1.8879e+06	304580	313170	6.77135e+06	420941	315799	368994	675467	1.29981e+06	1.21854e+06
Com_7439_pos	ARH	--	C15 H26 N8 O4	382.202	7.348	383.21	pos	--	--	--	--	--	--	--	--	--	--	Invalid mass	No results	No results					2.34716e+06	7.065e+06	2.89074e+06	3.71347e+06	2.84705e+06	6.66312e+06	5.94189e+06	7.05898e+06	5.70905e+06	6.51643e+06	6.44341e+06	6.63756e+06
Com_7444_pos	TBHQ	--	C10 H14 O2	166.1	9.708	167.107	pos	--	--	HMDB0032062	--	Benzenoids	Benzene and substituted derivatives	Phenylpropanes	--	--	--	No results	No results	Full match	Benzenoids	Benzene and substituted derivatives	Phenylpropanes	Phenylpropanes	3.79364e+06	3.75943e+06	3.66441e+06	2.40691e+06	3.85356e+06	2.62674e+06	8.08822e+06	3.19655e+06	3.85379e+06	3.23759e+06	4.20191e+06	2.99837e+06
Com_7527_pos	6-Hydroxymelatonin	6-Hydroxymelatonin	C13 H16 N2 O3	248.12	4.954	249.127	pos	cpd:C05643	map00380 Tryptophan metabolism	HMDB0004081	--	Organoheterocyclic compounds	Indoles and derivatives	Hydroxyindoles	--	--	--	Invalid mass	No results	No results	Organoheterocyclic compounds	Indoles and derivatives	Hydroxyindoles	Hydroxyindoles	7.06811e+06	7.1218e+06	8.96308e+06	3.93144e+06	2.65864e+06	5.32201e+06	6.32474e+06	4.94286e+06	8.06445e+06	5.58116e+06	5.46986e+06	5.686e+06
Com_7588_pos	Crocetin	Crocetin; 8,8'-Diapocarotene-8,8'-dioic acid	C20 H24 O4	328.167	5.89	329.175	pos	cpd:C08588	-	HMDB0250540	LMPR0104010020	Lipids and lipid-like molecules	Prenol lipids	Diterpenoids	Prenol Lipids [PR]	Isoprenoids [PR01]	C20 isoprenoids (diterpenes) [PR0104]	No results	No results	Full match	Lipids and lipid-like molecules	Prenol lipids	Diterpenoids	Acyclic diterpenoids	4.84052e+06	685362	5.79704e+06	1.97142e+06	4.36857e+06	3.29066e+06	6.06989e+06	6.46681e+06	7.97374e+06	5.10444e+06	4.79e+06	5.0621e+06
Com_7748_pos	2-(4-chlorophenyl)-5-(4-phenylbuta-1,3-dienyl)-2H-1,2,3,4-tetraazole	--	C17 H13 Cl N4	308.075	8.817	309.082	pos	--	--	--	--	--	--	--	--	--	--	Invalid mass	No results	No results					5.41991e+06	4.47847e+06	3.33972e+06	4.55288e+06	6.87006e+06	5.25245e+06	3.97122e+06	3.62302e+06	2.92175e+06	4.39082e+06	2.75648e+06	4.29852e+06
Com_7815_pos	Carnosol	Carnosol	C20 H26 O4	330.182	6.386	331.19	pos	cpd:C09069	-	HMDB0002121	--	Lipids and lipid-like molecules	Prenol lipids	Terpene lactones	--	--	--	No results	No results	Full match	Lipids and lipid-like molecules	Prenol lipids	Terpene lactones	Diterpene lactones	6.00316e+06	4.67471e+06	9.59422e+06	1.81942e+06	3.74306e+06	3.77651e+06	5.74902e+06	5.23897e+06	4.90021e+06	5.63487e+06	1.84015e+06	3.1514e+06
Com_7876_pos	Schisanhenol	--	C23 H30 O6	402.203	6.35	403.209	pos	--	--	HMDB0258169	--	Phenylpropanoids and polyketides	Tannins	Hydrolyzable tannins	--	--	--	No results	No results	Full match	Phenylpropanoids and polyketides	Tannins	Hydrolyzable tannins	Hydrolyzable tannins	3.86708e+06	4.08604e+06	8.31907e+06	1.85635e+06	1.75379e+06	6.03536e+06	3.14003e+06	3.15753e+06	1.71629e+06	4.64436e+06	4.45377e+06	4.49374e+06
Com_7893_pos	3,14-dihydro-15-keto-tetranor Prostaglandin E2	--	C16 H26 O5	338.171	6.354	339.179	pos	--	--	--	--	--	--	--	--	--	--	Invalid mass	No results	No results	Organic oxygen compounds	Organooxygen compounds	Alcohols and polyols	Cyclopentanols	9.69384e+06	4.0526e+06	6.55305e+06	4.05995e+06	6.17857e+06	4.19674e+06	3.37901e+06	6.36221e+06	4.57723e+06	5.57853e+06	3.64966e+06	4.01191e+06
Com_7897_pos	N-(9-oxodecyl)acetamide	--	C12 H23 N O2	235.155	6.145	236.162	pos	--	--	--	--	--	--	--	--	--	--	Invalid mass	No results	No results					5.57633e+06	6.40901e+06	743065	6.08261e+06	3.23439e+06	3.08145e+06	4.25905e+06	4.32846e+06	5.1964e+06	3.15763e+06	3.28859e+06	4.89171e+06
Com_7908_pos	Limonin	Limonin; Evodin	C26 H30 O8	470.193	5.889	471.2	pos	cpd:C03514	-	HMDB0035921	--	Lipids and lipid-like molecules	Prenol lipids	Triterpenoids	--	--	--	No results	No results	Full match	Lipids and lipid-like molecules	Prenol lipids	Triterpenoids	Limonoids	8.98761e+06	5.6378e+06	7.15753e+06	3.70074e+06	3.94854e+06	5.99592e+06	5.78507e+06	3.07285e+06	4.57504e+06	6.18416e+06	5.66312e+06	5.9625e+06
Com_7913_pos	2-(14,15-Epoxyeicosatrienoyl) glycerol	--	C23 H38 O5	394.27	8.315	395.277	pos	--	--	HMDB0013651	--	Lipids and lipid-like molecules	Glycerolipids	Monoradylglycerols	--	--	--	Full match	No results	No results	Lipids and lipid-like molecules	Glycerolipids	Monoradylglycerols	2-monoacylglycerols	3.97421e+06	2.51325e+06	2.35708e+06	6.06454e+06	3.05051e+06	5.72987e+06	2.73381e+06	2.21746e+06	2.79856e+06	4.83333e+06	3.12371e+06	3.30682e+06
Com_7931_pos	dimethyl 5-methyl-1H-pyrrolo[1,2-c][1,3]thiazole-6,7-dicarboxylate	--	C11 H13 N O4 S	255.057	5.977	256.064	pos	--	--	--	--	--	--	--	--	--	--	Full match	No results	No results					1.09673e+06	592639	982425	6.04677e+06	2.77487e+06	3.05668e+06	2.00126e+06	1.35695e+06	3.80836e+06	1.40306e+06	940232	1.30011e+06
Com_7984_pos	PC O-20:4	--	C28 H50 N O7 P	543.333	8.762	544.34	pos	--	--	--	--	--	--	--	--	--	--	No results	Full match	Full match					9.50695e+06	703749	5.05365e+06	152099	186457	142273	282270	167012	162997	193041	302628	142812
Com_7998_pos	2-(1H-benzimidazol-2-yl)-N-[4-(benzyloxy)phenyl]benzamide	--	C27 H22 N4 O2	434.178	5.593	435.184	pos	--	--	--	--	--	--	--	--	--	--	Invalid mass	No results	No match					9.48265e+06	2.89353e+06	4.72223e+06	4.70088e+06	1.67023e+06	1.6278e+06	1.68312e+06	3.1288e+06	2.51061e+06	2.38916e+06	2.78944e+06	2.82234e+06
Com_8025_pos	VLK	--	C17 H34 N4 O4	179.129	5.242	180.137	pos	--	--	--	--	--	--	--	--	--	--	Invalid mass	No results	No results					3.05095e+06	4.72189e+06	4.75295e+06	2.51813e+06	1.90951e+06	3.33921e+06	7.1189e+06	4.79129e+06	6.35508e+06	6.41229e+06	5.84202e+06	6.71193e+06
Com_8034_pos	Ginkgolide B	Ginkgolide B	C20 H24 O10	424.135	5.465	425.142	pos	cpd:C07602	-	HMDB0036861	LMPR0104540002	Lipids and lipid-like molecules	Prenol lipids	Terpene lactones	Prenol Lipids [PR]	Isoprenoids [PR01]	C20 isoprenoids (diterpenes) [PR0104]	No results	No results	Full match	Lipids and lipid-like molecules	Prenol lipids	Terpene lactones	Ginkgolides and bilobalides	4.71549e+06	8.41935e+06	5.99836e+06	3.98048e+06	3.88299e+06	5.84381e+06	5.26689e+06	4.08448e+06	3.59176e+06	5.13098e+06	2.27347e+06	3.37158e+06
Com_8062_pos	Trillin	--	C33 H52 O8	576.364	8.297	577.371	pos	--	--	HMDB0029310	LMST01080094	Lipids and lipid-like molecules	Steroids and steroid derivatives	Steroidal glycosides	Sterol Lipids [ST]	Sterols [ST01]	Spirostanols and derivatives [ST0108]	No results	No results	Full match	Lipids and lipid-like molecules	Steroids and steroid derivatives	Steroidal glycosides	Steroidal saponins	3.0916e+06	1.10748e+06	1.21859e+06	2.83694e+06	2.03908e+06	1.87754e+06	3.60619e+06	1.77854e+06	1.93339e+06	4.74221e+06	5.97158e+06	7.13935e+06
Com_8149_pos	2-{[(4,5-dimethoxy-2-nitrophenethyl)imino]methyl}phenol	--	C17 H18 N2 O5	330.122	4.719	331.129	pos	--	--	--	--	--	--	--	--	--	--	Full match	No results	No results					1.81139e+06	8.72255e+06	729947	244073	268656	270537	3.18481e+06	1.74261e+06	337317	332183	383193	345503
Com_8212_pos	Benzoyleneurea	--	C8 H6 N2 O2	162.043	1.482	185.032	pos	--	--	HMDB0249051	--	Organoheterocyclic compounds	Diazanaphthalenes	Benzodiazines	--	--	--	No results	No results	Full match	Organoheterocyclic compounds	Diazanaphthalenes	Benzodiazines	Quinazolines	722963	7.99461e+06	740887	1.08931e+06	1.121e+06	993236	2.86168e+06	6.83586e+06	2.69538e+06	2.93562e+06	3.03588e+06	2.09485e+06
Com_8243_pos	LDGTS 16:0	--	C26 H51 N O6	473.372	9.139	474.38	pos	--	--	--	--	--	--	--	--	--	--	No results	Full match	No results	Lipids and lipid-like molecules	Glycerolipids	Triradylcglycerols	Alkyldiacylglycerols	8.98243e+06	3.63707e+06	3.49089e+06	2.57794e+06	797204	314854	914856	1.00306e+06	1.60084e+06	1.53896e+06	1.65573e+06	1.02215e+06
Com_8262_pos	LPC 15:1-SN1	--	C23 H46 N O7 P	479.301	8.42	480.309	pos	--	--	--	--	--	--	--	--	--	--	No results	Full match	Full match					5.55412e+06	6.65034e+06	813381	5.06468e+06	3.28425e+06	2.74692e+06	4.1641e+06	2.21089e+06	2.8448e+06	6.12393e+06	7.03809e+06	6.0924e+06
Com_8278_pos	4-hydroxy-3-(3-methylbut-2-en-1-yl)benzoic acid	--	C12 H14 O3	206.093	6.047	207.1	pos	--	--	--	--	--	--	--	--	--	--	Invalid mass	No results	No results					2.68453e+06	1.49872e+06	5.20372e+06	4.19779e+06	2.16582e+06	1.93353e+06	6.73875e+06	2.44149e+06	1.7426e+06	2.86125e+06	3.30037e+06	2.40418e+06
Com_8297_pos	Riboflavin-5'-monophosphate	--	C17 H21 N4 O9 P	456.105	5.262	457.112	pos	--	--	--	--	--	--	--	--	--	--	No results	No results	Full match	Nucleosides, nucleotides, and analogues	Flavin nucleotides	Not available	Flavin nucleotides	4.06498e+06	3.54909e+06	2.9651e+06	5.54415e+06	5.85002e+06	5.52025e+06	4.32219e+06	3.11838e+06	5.22894e+06	2.14048e+06	1.9246e+06	2.46633e+06
Com_8302_pos	AL 8810 Methyl ester	--	C25 H33 F O4	438.211	4.925	439.219	pos	--	--	--	--	--	--	--	--	--	--	Invalid mass	No results	No results	Benzenoids	Indanes	Not available	Indanes	1.7682e+06	2.58923e+06	2.47892e+06	2.97966e+06	2.76594e+06	5.51593e+06	1.96975e+06	1.72158e+06	1.16473e+06	2.36968e+06	1.91866e+06	2.38709e+06
Com_8377_pos	Stylopine	Stylopine; (S)-Stylopine; l-Tetrahydrocoptisine; 6,7,12b,13e-Tetrahydro-4H-bis[1,3]benzodioxolo[5,6-a:4',5'-g]quinolizine	C19 H17 N O4	323.115	4.003	324.123	pos	cpd:C05175	map00950 Isoquinoline alkaloid biosynthesis;map01100 Metabolic pathways;map01110 Biosynthesis of secondary metabolites	HMDB0258897	--	Alkaloids and derivatives	Protoberberine alkaloids and derivatives	-	--	--	--	No results	No results	Full match	Alkaloids and derivatives	Protoberberine alkaloids and derivatives	Not available	Protoberberine alkaloids and derivatives	1.57493e+06	1.48545e+06	1.69181e+06	5.49488e+06	3.86637e+06	3.18332e+06	3.2031e+06	2.09373e+06	3.61469e+06	2.76426e+06	2.64423e+06	2.27806e+06
Com_8383_pos	Bruceine D	Bruceine D	C20 H26 O9	410.156	5.961	393.152	pos	cpd:C08752	-	HMDB0249404	--	Lipids and lipid-like molecules	Prenol lipids	Terpene lactones	--	--	--	No results	No results	Full match	Lipids and lipid-like molecules	Prenol lipids	Terpene lactones	Quassinoids	5.16127e+06	4.56905e+06	4.22976e+06	5.48827e+06	3.23189e+06	3.16776e+06	5.71764e+06	5.64631e+06	6.3954e+06	3.00195e+06	3.18433e+06	3.48914e+06
Com_8423_pos	Etiocholanolone	Etiocholanolone; 3alpha-Hydroxy-5beta-androstan-17-one; Etiocholan-3alpha-ol-17-one; 3alpha-Hydroxyetiocholan-17-one	C19 H30 O2	307.251	9.005	308.258	pos	cpd:C04373	map00140 Steroid hormone biosynthesis	HMDB0000490	--	Lipids and lipid-like molecules	Steroids and steroid derivatives	Androstane steroids	--	--	--	Invalid mass	No results	No results	Lipids and lipid-like molecules	Steroids and steroid derivatives	Androstane steroids	Androgens and derivatives	4.4822e+06	1.18769e+06	1.27422e+06	4.16376e+06	5.93112e+06	4.11328e+06	6.01857e+06	1.89238e+06	5.06588e+06	811350	1.77206e+06	2.60691e+06
Com_8428_pos	3,5-Dimethoxy-4-hydroxybenzaldehyde	--	C9 H10 O4	182.058	6.256	183.066	pos	--	--	HMDB0258653	--	Benzenoids	Phenols	Methoxyphenols	--	--	--	No results	Full match	Full match					3.78971e+06	3.90867e+06	4.56408e+06	4.68613e+06	3.12094e+06	3.30252e+06	6.06682e+06	4.81128e+06	6.61569e+06	5.41422e+06	5.24969e+06	5.01986e+06
Com_8508_pos	Chrysophanic Acid	Chrysophanol; Chrysophanic acid; 1,8-Dihydroxy-3-methylanthraquinone	C15 H10 O4	254.058	5.976	255.065	pos	cpd:C10315	-	HMDB0030670	--	Benzenoids	Anthracenes	Anthraquinones	--	--	--	No results	No results	Full match	Benzenoids	Anthracenes	Anthraquinones	Anthraquinones	1.09673e+06	671913	936595	5.35028e+06	2.72015e+06	2.99706e+06	1.89537e+06	1.35695e+06	3.4036e+06	1.26241e+06	940232	1.27684e+06
Com_8520_pos	Cyanidin 3-rutinoside	--	C27 H31 O15	595.167	1.385	1191.34	pos	--	--	HMDB0031458	--	Phenylpropanoids and polyketides	Flavonoids	Flavonoid glycosides	--	--	--	No results	No results	Full match	Phenylpropanoids and polyketides	Flavonoids	Flavonoid glycosides	Anthocyanidin-3-O-glycosides	5.36348e+06	728494	7.3698e+06	1.87868e+06	5.6186e+06	2.48095e+06	4.31129e+06	2.77266e+06	3.0525e+06	5.31459e+06	4.52654e+06	5.5561e+06
Com_8526_pos	Coenzyme Q2	--	C19 H26 O4	318.187	9.924	319.195	pos	--	--	HMDB0006709	--	Lipids and lipid-like molecules	Prenol lipids	Quinone and hydroquinone lipids	--	--	--	Invalid mass	No results	No results	Lipids and lipid-like molecules	Prenol lipids	Quinone and hydroquinone lipids	Ubiquinones	6.33913e+06	4.92791e+06	5.58372e+06	5.33013e+06	4.95536e+06	3.93873e+06	4.70458e+06	3.47456e+06	3.92901e+06	4.58076e+06	4.13038e+06	4.96512e+06
Com_8558_pos	Ipriflavone	--	C18 H16 O3	280.11	5.774	281.118	pos	--	--	HMDB0032987	--	Phenylpropanoids and polyketides	Isoflavonoids	Isoflav-2-enes	--	--	--	No results	No results	Full match	Phenylpropanoids and polyketides	Isoflavonoids	Isoflav-2-enes	Isoflavones	1.51768e+06	1.62355e+06	1.12063e+06	595498	2.49171e+06	5.21032e+06	1.87692e+06	1.08517e+06	816147	1.12325e+06	1.05142e+06	970953
Com_8586_pos	Psoralen	Psoralen; Ficusin	C11 H6 O3	186.032	5.764	204.066	pos	cpd:C09305	map01061 Biosynthesis of phenylpropanoids;map01110 Biosynthesis of secondary metabolites	HMDB0034272	--	Phenylpropanoids and polyketides	Coumarins and derivatives	Furanocoumarins	--	--	--	No results	No results	Full match	Phenylpropanoids and polyketides	Coumarins and derivatives	Furanocoumarins	Psoralens	3.10463e+06	3.02539e+06	4.89744e+06	2.06236e+06	2.58683e+06	2.7643e+06	3.57937e+06	2.75328e+06	2.70109e+06	6.13136e+06	5.64315e+06	6.36779e+06
Com_8624_pos	Isochlorogenic acid C	--	C25 H24 O12	516.125	5.243	517.132	pos	--	--	HMDB0030707	--	Organic oxygen compounds	Organooxygen compounds	Alcohols and polyols	--	--	--	No results	No results	Full match	Organic oxygen compounds	Organooxygen compounds	Alcohols and polyols	Quinic acids and derivatives	1.33302e+06	564703	1.09898e+06	697272	5.68848e+06	949596	1.12018e+06	839865	1.0787e+06	1.09001e+06	700889	963013
Com_8666_pos	Gastrodin	Gastrodin; 4-(Hydroxymethyl)phenyl-beta-D-glucopyranoside	C13 H18 O7	286.106	5.244	287.113	pos	cpd:C16964	-	HMDB0252648	--	Organic oxygen compounds	Organooxygen compounds	Carbohydrates and carbohydrate conjugates	--	--	--	No results	No results	Full match	Organic oxygen compounds	Organooxygen compounds	Carbohydrates and carbohydrate conjugates	Phenolic glycosides	3.91434e+06	3.70819e+06	3.93368e+06	2.37727e+06	2.37656e+06	5.109e+06	6.2064e+06	2.38207e+06	4.26686e+06	4.0452e+06	3.37538e+06	1.39504e+06
Com_8697_pos	Betulonic acid	--	C30 H46 O3	454.344	9.071	455.352	pos	--	--	HMDB0249168	--	Lipids and lipid-like molecules	Prenol lipids	Triterpenoids	--	--	--	No results	No results	Full match	Lipids and lipid-like molecules	Prenol lipids	Triterpenoids	Triterpenoids	2.75278e+06	2.24062e+06	2.68521e+06	3.07036e+06	3.06923e+06	5.07311e+06	2.24005e+06	1.68735e+06	1.22423e+06	2.25156e+06	2.62404e+06	2.12346e+06
Com_8712_pos	Methional	--	C4 H8 O S	104.03	5.416	105.037	pos	--	--	HMDB0031857	--	Organic oxygen compounds	Organooxygen compounds	Carbonyl compounds	--	--	--	No results	No results	Full match	Organic oxygen compounds	Organooxygen compounds	Carbonyl compounds	Alpha-hydrogen aldehydes	4.04329e+06	7.76529e+06	3.75911e+06	2.01238e+06	2.14736e+06	3.42285e+06	2.5058e+06	3.00409e+06	1.54439e+06	1.16184e+06	1.5676e+06	1.58703e+06
Com_8714_pos	5-OxoETE	5-OxoETE; (6E,8Z,11Z,14Z)-5-Oxoicosa-6,8,11,14-tetraenoic acid; 5-Oxoeicosatetraenoic acid; 5-Oxoicosatetraenoic acid	C20 H30 O3	318.226	8.602	319.233	pos	cpd:C14732	map00590 Arachidonic acid metabolism	HMDB0010217	--	Lipids and lipid-like molecules	Fatty Acyls	Fatty acids and conjugates	--	--	--	Invalid mass	No results	No results	Lipids and lipid-like molecules	Fatty Acyls	Fatty acids and conjugates	Long-chain fatty acids	1.52552e+06	3.04785e+06	2.08281e+06	2.47998e+06	1.74027e+06	1.71773e+06	6.14876e+06	2.94167e+06	2.90847e+06	1.97403e+06	1.37342e+06	1.49827e+06
Com_8728_pos	Echinocystic acid	Echinocystic acid	C30 H48 O4	472.356	7.986	473.363	pos	cpd:C08942	-	HMDB0251690	--	Lipids and lipid-like molecules	Prenol lipids	Triterpenoids	--	--	--	No results	Full match	Full match	Lipids and lipid-like molecules	Prenol lipids	Triterpenoids	Triterpenoids	968398	2.23746e+06	4.49876e+06	2.01271e+06	1.15788e+06	3.48595e+06	3.54885e+06	6.14103e+06	2.04475e+06	2.49016e+06	2.19852e+06	2.89039e+06
Com_8740_pos	(1E)-5-hydroxy-1,7-diphenylhept-1-en-3-one	--	C19 H20 O2	302.13	6.386	303.137	pos	--	--	--	--	--	--	--	--	--	--	Invalid mass	No results	No results					1.20512e+06	769931	625523	3.84728e+06	5.56633e+06	4.49199e+06	1.44706e+06	2.23866e+06	1.86215e+06	2.20374e+06	1.87893e+06	1.9758e+06
Com_8758_pos	O-Feruloyl 4-hydroxylcoumarin	--	C19 H14 O6	338.079	5.592	339.087	pos	--	--	--	--	--	--	--	--	--	--	No results	No results	Full match	Organic oxygen compounds	Organooxygen compounds	Carbohydrates and carbohydrate conjugates	Glucuronic acid derivatives	3.16721e+06	3.16032e+06	876961	2.72391e+06	5.54269e+06	1.94206e+06	1.00118e+06	2.26845e+06	2.22644e+06	1.29371e+06	1.13374e+06	1.13644e+06
Com_8789_pos	Myricetin 3-O-galactoside	--	C21 H20 O13	480.089	5.518	481.096	pos	--	--	HMDB0034358	--	Phenylpropanoids and polyketides	Flavonoids	Flavonoid glycosides	--	--	--	No results	No results	Full match	Phenylpropanoids and polyketides	Flavonoids	Flavonoid glycosides	Flavonoid-3-O-glycosides	593093	579507	3.95311e+06	418497	407198	623134	431242	416595	431673	6.14115e+06	5.3643e+06	5.94796e+06
Com_8844_pos	(S)-AL 8810	--	C24 H31 F O4	384.213	6.319	385.22	pos	--	--	--	--	--	--	--	--	--	--	Invalid mass	No results	No results	Lipids and lipid-like molecules	Fatty Acyls	Fatty acids and conjugates	Long-chain fatty acids	3.78455e+06	2.15355e+06	1.13647e+06	2.33732e+06	3.3658e+06	1.92246e+06	3.12107e+06	4.53196e+06	6.07945e+06	3.27414e+06	5.64997e+06	4.35211e+06
Com_8851_pos	HexCer 18:1;3O/22:0;(2OH)	--	C46 H89 N O10	815.649	10.715	816.657	pos	--	--	--	--	--	--	--	--	--	--	No results	Full match	No results					7.91423e+06	2.97785e+06	1.6843e+06	271199	392347	346372	354253	360640	1.17169e+06	658575	1.53538e+06	393511
Com_8873_pos	6-Deoxy-D-glucose	6-Deoxy-D-glucose; D-Quinovose; D-Chinovose; D-Glucomethylose; Isorhamnose; D-Epifucose; Isorhodeose	C6 H12 O5	164.069	6.91	147.065	pos	cpd:C02522	-	--	--	--	--	--	--	--	--	No results	No results	Full match	Organic oxygen compounds	Organooxygen compounds	Carbohydrates and carbohydrate conjugates	Hexoses	3.3017e+06	3.91119e+06	3.68811e+06	2.37409e+06	3.10191e+06	2.50879e+06	3.62374e+06	2.00774e+06	6.02962e+06	1.09141e+06	2.84836e+06	4.41588e+06
Com_8913_pos	N-(3-Indolylacetyl)-L-Alanine	--	C13 H14 N2 O3	246.101	5.838	247.108	pos	--	--	--	--	--	--	--	--	--	--	No results	No results	Full match					4.99347e+06	5.47978e+06	3.78517e+06	4.52703e+06	3.72058e+06	4.03162e+06	5.87678e+06	5.22283e+06	5.37316e+06	4.37338e+06	4.12447e+06	1.67521e+06
Com_8942_pos	Galangin	Galangin; 3,5,7-Trihydroxyflavone	C15 H10 O5	270.053	5.61	271.061	pos	cpd:C10044	map00941 Flavonoid biosynthesis	HMDB0029521	LMPK12111653	Phenylpropanoids and polyketides	Flavonoids	Flavones	Polyketides [PK]	Flavonoids [PK12]	Flavones and Flavonols [PK1211]	Full match	No results	Full match	Phenylpropanoids and polyketides	Flavonoids	Flavones	Flavonols	2.08555e+06	1.1505e+06	1.88487e+06	3.54517e+06	2.04393e+06	4.81419e+06	2.80652e+06	2.74901e+06	1.78274e+06	1.46004e+06	965359	829771
Com_9013_pos	N-Desmethyltramadol	--	C15 H23 N O2	249.173	6.075	250.18	pos	--	--	HMDB0061007	--	Benzenoids	Phenol ethers	Anisoles	--	--	--	Full match	No results	No results	Benzenoids	Phenol ethers	Anisoles	Anisoles	3.64434e+06	2.32331e+06	4.5544e+06	2.50672e+06	5.2537e+06	3.33256e+06	4.39049e+06	4.91836e+06	3.89853e+06	4.06841e+06	3.91901e+06	3.57219e+06
Com_9030_pos	Biochanin A	Biochanin A	C16 H12 O5	284.069	5.616	285.076	pos	cpd:C00814	map00943 Isoflavonoid biosynthesis;map01061 Biosynthesis of phenylpropanoids;map01110 Biosynthesis of secondary metabolites	HMDB0002338	LMPK12050229	Phenylpropanoids and polyketides	Isoflavonoids	O-methylated isoflavonoids	Polyketides [PK]	Flavonoids [PK12]	Isoflavonoids [PK1205]	Full match	No results	Full match	Phenylpropanoids and polyketides	Isoflavonoids	O-methylated isoflavonoids	4'-O-methylisoflavones	1.63558e+06	1.45971e+06	1.77678e+06	1.106e+06	1.1911e+06	1.17604e+06	1.63753e+06	5.75791e+06	2.39837e+06	1.50001e+06	1.51344e+06	1.54065e+06
Com_9034_pos	16(R)-HETE	16(R)-HETE; (5Z,8Z,11Z,14Z)-(16R)-16-Hydroxyeicosa-5,8,11,14-tetraenoic acid; (5Z,8Z,11Z,14Z)-(16R)-16-Hydroxyicosa-5,8,11,14-tetraenoic acid	C20 H32 O3	342.215	8.846	343.223	pos	cpd:C14778	map00590 Arachidonic acid metabolism	HMDB0004680	--	Lipids and lipid-like molecules	Fatty Acyls	Eicosanoids	--	--	--	Invalid mass	No results	No results	Lipids and lipid-like molecules	Fatty Acyls	Eicosanoids	Hydroxyeicosatetraenoic acids	5.17804e+06	3.84694e+06	3.52695e+06	3.3352e+06	4.40126e+06	3.43743e+06	4.87682e+06	5.7524e+06	4.91447e+06	5.0252e+06	3.172e+06	3.1306e+06
Com_9055_pos	4-methoxy-6-[2-(4-methoxyphenyl)ethyl]-2H-pyran-2-one	--	C15 H16 O4	282.088	5.878	283.095	pos	--	--	--	--	--	--	--	--	--	--	Invalid mass	No results	No results					1.8881e+06	2.35814e+06	1.54719e+06	2.81263e+06	2.02774e+06	1.77728e+06	1.50351e+06	1.80904e+06	4.18857e+06	2.58433e+06	5.95578e+06	1.27556e+06
Com_9060_pos	Diallyl sulfide	Diallyl sulfide; Allyl sulfide	C6 H10 S	114.05	5.545	246.134	pos	cpd:C08370	-	HMDB0036491	--	Organosulfur compounds	Allyl sulfur compounds	-	--	--	--	No results	No results	Full match	Organosulfur compounds	Allyl sulfur compounds	Not available	Allyl sulfur compounds	6.1676e+06	5.01994e+06	6.01749e+06	4.68698e+06	5.20496e+06	4.44861e+06	2.19568e+06	4.63366e+06	4.64543e+06	3.98135e+06	4.17385e+06	4.6227e+06
Com_9078_pos	Pachymic acid	Pachymic acid	C33 H52 O5	528.382	9.449	529.389	pos	cpd:C17044	-	HMDB0256070	--	Lipids and lipid-like molecules	Prenol lipids	Triterpenoids	--	--	--	No results	Full match	No results					305753	287007	295150	4.7456e+06	972604	199632	237655	220702	226422	4.37035e+06	2.01576e+06	3.51351e+06
Com_9113_pos	Eriocitrin	Eriocitrin; Eriodictyol 7-O-rutinoside	C27 H32 O15	596.172	5.916	597.179	pos	cpd:C09732	-	HMDB0005811	LMPK12140366	Benzenoids	Naphthalenes	Phenylnaphthalenes	Polyketides [PK]	Flavonoids [PK12]	Flavanones [PK1214]	No results	No results	Full match	Phenylpropanoids and polyketides	Flavonoids	Flavonoid glycosides	Flavonoid-7-O-glycosides	7.50203e+06	1.24756e+06	3.2483e+06	674466	511220	556238	679265	863619	1.70688e+06	681272	653610	642861
Com_9117_pos	Sennoside C	Sennoside C	C42 H40 O19	848.218	1.399	849.225	pos	cpd:C16797	-	--	--	--	--	--	--	--	--	No results	No results	Full match	Benzenoids	Anthracenes	Anthracenecarboxylic acids and derivatives	Anthracenecarboxylic acids	5.65758e+06	387393	4.1601e+06	4.71059e+06	4.42522e+06	2.83246e+06	1.48029e+06	365789	1.47537e+06	2.94237e+06	1.74862e+06	2.08259e+06
Com_9227_pos	Vinpocetine	--	C22 H26 N2 O2	350.198	6.463	351.205	pos	--	--	HMDB0243512	--	Alkaloids and derivatives	Eburnan-type alkaloids	-	--	--	--	No results	No results	Full match	Alkaloids and derivatives	Eburnan-type alkaloids	Not available	Eburnan-type alkaloids	2.11272e+06	2.05415e+06	2.56313e+06	1.85814e+06	4.79279e+06	3.02599e+06	3.15573e+06	5.47749e+06	5.46058e+06	3.92334e+06	2.21817e+06	5.61622e+06
Com_9279_pos	Cortisone	Cortisone; 17alpha,21-Dihydroxy-4-pregnene-3,11,20-trione; Kendall's compound E; Reichstein's substance Fa	C21 H28 O5	742.378	5.223	743.385	pos	cpd:C00762	map00140 Steroid hormone biosynthesis;map01100 Metabolic pathways;map04960 Aldosterone-regulated sodium reabsorption;map05200 Pathways in cancer;map05215 Prostate cancer;map07225 Glucocorticoid and mineralocorticoid receptor agonists/antagonists	HMDB0002802	LMST02030090	Lipids and lipid-like molecules	Steroids and steroid derivatives	Hydroxysteroids	Sterol Lipids [ST]	Steroids [ST02]	C21 steroids (gluco/mineralocorticoids, progestogins) and derivatives [ST0203]	Invalid mass	No results	No results	Lipids and lipid-like molecules	Steroids and steroid derivatives	Hydroxysteroids	21-hydroxysteroids	649053	604479	672461	715370	667642	4.51429e+06	1.11492e+06	975075	1.07364e+06	791735	764557	764510
Com_9344_pos	(6E,10E)-3,7,11,15-tetramethylhexadeca-1,6,10,14-tetraene-3,5,9-triol	--	C20 H34 O3	339.277	7.748	340.285	pos	--	--	--	--	--	--	--	--	--	--	Invalid mass	No results	No match					4.79845e+06	5.59587e+06	4.21935e+06	2.45372e+06	2.85334e+06	3.82543e+06	4.64396e+06	5.42038e+06	3.51018e+06	5.24837e+06	4.41387e+06	4.27055e+06
Com_9378_pos	8-(1,2-dihydroxy-3-methylbut-3-en-1-yl)-7-methoxy-2H-chromen-2-one	--	C15 H16 O5	276.098	5.921	277.106	pos	--	--	--	--	--	--	--	--	--	--	Full match	No results	Full match					4.77236e+06	3.33889e+06	4.63747e+06	4.47723e+06	3.37612e+06	2.75569e+06	4.4366e+06	4.07086e+06	4.12053e+06	1.32082e+06	3.78012e+06	3.58487e+06
Com_9405_pos	L-arginine	L-Arginine; (S)-2-Amino-5-guanidinovaleric acid; L-Arg	C6 H14 N4 O2	174.112	4.784	387.188	pos	cpd:C00062	map00220 Arginine biosynthesis;map00261 Monobactam biosynthesis;map00330 Arginine and proline metabolism;map00331 Clavulanic acid biosynthesis;map00472 D-Arginine and D-ornithine metabolism;map00970 Aminoacyl-tRNA biosynthesis;map01060 Biosynthesis of plant secondary metabolites;map01064 Biosynthesis of alkaloids derived from ornithine, lysine and nicotinic acid;map01100 Metabolic pathways;map011…	HMDB0000517	--	Organic acids and derivatives	Carboxylic acids and derivatives	Amino acids, peptides, and analogues	--	--	--	No results	No results	Full match	Organic acids and derivatives	Carboxylic acids and derivatives	Amino acids, peptides, and analogues	L-alpha-amino acids	2.5817e+06	2.91516e+06	2.76464e+06	2.45266e+06	2.22881e+06	2.58831e+06	3.44273e+06	5.35201e+06	2.87156e+06	3.3556e+06	2.98157e+06	4.76844e+06
Com_9464_pos	Salvianolic acid F	--	C17 H14 O6	314.08	5.01	315.087	pos	--	--	--	--	--	--	--	--	--	--	No results	No results	Full match	Phenylpropanoids and polyketides	Stilbenes	Not available	Stilbenes	3.26726e+06	3.46925e+06	1.01868e+06	2.68566e+06	2.29819e+06	2.82779e+06	5.27902e+06	2.64262e+06	4.89653e+06	1.38551e+06	884981	1.37412e+06
Com_9500_pos	3-(2-Naphthyl)-D-Alanine	--	C13 H13 N O2	215.095	5.815	216.102	pos	--	--	--	--	--	--	--	--	--	--	No results	No results	Full match					2.62347e+06	2.84196e+06	2.98134e+06	464155	673683	2.33254e+06	5.23796e+06	2.05079e+06	1.52164e+06	1.37845e+06	1.97163e+06	2.24844e+06
Com_9507_pos	Vitamin A	Retinol; all-trans-Retinol; Vitamin A; Vitamin A1	C20 H30 O	286.23	8.05	287.237	pos	cpd:C00473	map00830 Retinol metabolism;map01100 Metabolic pathways;map04977 Vitamin digestion and absorption	HMDB0000305	LMPR01090001	Lipids and lipid-like molecules	Prenol lipids	Retinoids	Prenol Lipids [PR]	Isoprenoids [PR01]	Retinoids [PR0109]	No results	No results	Full match	Lipids and lipid-like molecules	Prenol lipids	Retinoids	Retinoids	3.13583e+06	2.84237e+06	6.7311e+06	1.2163e+06	2.26898e+06	3.23082e+06	4.06415e+06	2.64856e+06	1.3812e+06	829179	2.59516e+06	2.56651e+06
Com_9520_pos	16,16-Dimethyl prostaglandin A2	--	C22 H34 O4	384.228	7.786	385.235	pos	--	--	--	--	--	--	--	--	--	--	Invalid mass	No results	No results	Lipids and lipid-like molecules	Fatty Acyls	Eicosanoids	Prostaglandins and related compounds	6.9056e+06	465043	3.02217e+06	229274	209772	431395	570457	274239	249494	269727	279864	240059
Com_9603_pos	Carnosic acid	--	C20 H28 O4	332.199	5.922	315.196	pos	--	--	HMDB0002358	--	Lipids and lipid-like molecules	Prenol lipids	Diterpenoids	--	--	--	No results	No results	Full match	Lipids and lipid-like molecules	Prenol lipids	Diterpenoids	Diterpenoids	3.23369e+06	2.75196e+06	3.74619e+06	2.21525e+06	1.61978e+06	3.29442e+06	2.83633e+06	1.12602e+06	2.28821e+06	4.33654e+06	5.33295e+06	3.05283e+06
Com_9668_pos	1,4-dihydro-1-Methyl-4-oxo-3-pyridinecarboxamide	--	C7 H8 N2 O2	152.059	4.892	327.106	pos	--	--	HMDB0004194	--	Organoheterocyclic compounds	Pyridines and derivatives	Pyridinecarboxylic acids and derivatives	--	--	--	No results	No results	Full match					6.6947e+06	3.52336e+06	3.19683e+06	1.77699e+06	2.02522e+06	1.20783e+06	1.11011e+06	2.5748e+06	2.43642e+06	2.04998e+06	2.62949e+06	4.17175e+06
Com_9676_pos	LDGTS 18:2	--	C28 H51 N O6	497.372	8.841	498.379	pos	--	--	--	--	--	--	--	--	--	--	No results	Full match	No results	Lipids and lipid-like molecules	Glycerolipids	Triradylcglycerols	Alkyldiacylglycerols	6.68963e+06	222427	895603	167675	174631	355658	448836	176096	536133	185198	182857	198353
Com_9690_pos	Methyl arachidonate	--	C21 H34 O2	318.256	8.661	319.263	pos	--	--	HMDB0062594	--	-	-	-	--	--	--	No results	No results	Full match					1.36901e+06	693175	1.2706e+06	465201	1.19646e+06	985301	5.03042e+06	974816	1.84754e+06	1.22328e+06	1.11003e+06	1.2913e+06
Com_9708_pos	Flavokawain B	--	C17 H16 O4	284.105	5.414	285.113	pos	--	--	HMDB0033691	--	Phenylpropanoids and polyketides	Linear 1,3-diarylpropanoids	Chalcones and dihydrochalcones	--	--	--	No results	No results	Full match	Phenylpropanoids and polyketides	Linear 1,3-diarylpropanoids	Chalcones and dihydrochalcones	2'-Hydroxychalcones	3.0773e+06	3.42105e+06	5.73796e+06	3.53316e+06	3.62013e+06	3.56256e+06	4.47059e+06	3.88785e+06	4.25495e+06	4.87005e+06	5.22186e+06	4.88145e+06
Com_9733_pos	1-adamantyl(piperidino)methanone	--	C16 H25 N O	247.194	7.759	248.201	pos	--	--	--	--	--	--	--	--	--	--	Full match	No results	No results					4.068e+06	4.49595e+06	2.99836e+06	4.1559e+06	2.10917e+06	2.78585e+06	3.03955e+06	2.89819e+06	3.54705e+06	2.80845e+06	2.59335e+06	3.97324e+06
Com_9743_pos	Osalmide	--	C13 H11 N O3	229.074	5.368	230.082	pos	--	--	--	--	--	--	--	--	--	--	No results	No results	Full match	Organic acids and derivatives	Carboxylic acids and derivatives	Amino acids, peptides, and analogues	Alpha amino acids and derivatives	6.5972e+06	4.44296e+06	4.13796e+06	3.91424e+06	4.22418e+06	3.33645e+06	3.33318e+06	3.42653e+06	3.47935e+06	89215.6	3.26099e+06	3.38704e+06
Com_9758_pos	Ganoderiol A	--	C30 H46 O2	438.35	9.341	439.357	pos	--	--	HMDB0035326	--	Lipids and lipid-like molecules	Prenol lipids	Triterpenoids	--	--	--	No results	No results	Full match	Lipids and lipid-like molecules	Prenol lipids	Triterpenoids	Triterpenoids	468062	501988	1.04949e+06	478151	833808	4.08454e+06	377037	397852	368593	1.04721e+06	3.52762e+06	508246
Com_9845_pos	ILK	--	C18 H36 N4 O4	372.274	4.757	187.144	pos	--	--	--	--	--	--	--	--	--	--	Full match	No results	No results					3.64297e+06	4.02922e+06	4.25041e+06	2.85862e+06	2.41551e+06	2.43755e+06	4.88142e+06	3.3178e+06	4.39743e+06	4.72055e+06	4.68448e+06	4.78459e+06
Com_9872_pos	2-(Dimethylamino)Guanosine	--	C12 H17 N5 O5	311.122	8.895	312.13	pos	--	--	--	--	--	--	--	--	--	--	No results	No results	Full match					6.43415e+06	196650	419947	103129	208366	96155.3	141417	185832	132953	154347	116618	113640
Com_9947_pos	Stearoyl Ethanolamide	--	C20 H41 N O2	310.288	10.514	311.295	pos	--	--	HMDB0013078	--	Organic nitrogen compounds	Organonitrogen compounds	Amines	--	--	--	Invalid mass	No results	No results	Organic nitrogen compounds	Organonitrogen compounds	Amines	N-acylethanolamines	501227	3.76978e+06	2.23811e+06	3.40471e+06	3.76191e+06	3.92835e+06	3.8129e+06	3.93046e+06	2.9825e+06	3.01442e+06	4.68175e+06	4.45561e+06
Com_10046_pos	Asp-phe	--	C13 H16 N2 O5	280.106	5.103	281.113	pos	--	--	HMDB0000706	--	Organic acids and derivatives	Carboxylic acids and derivatives	Amino acids, peptides, and analogues	--	--	--	No results	No results	Full match	Organic acids and derivatives	Carboxylic acids and derivatives	Amino acids, peptides, and analogues	Peptides	880910	3.72376e+06	745240	642242	456710	530723	1.03131e+06	1.92806e+06	4.7517e+06	3.32895e+06	1.09164e+06	1.29699e+06
Com_10047_pos	Phe-Phe	--	C18 H20 N2 O3	312.148	5.584	313.155	pos	--	--	HMDB0013302	--	Organic acids and derivatives	Carboxylic acids and derivatives	Amino acids, peptides, and analogues	--	--	--	No results	No results	Full match	Organic acids and derivatives	Carboxylic acids and derivatives	Amino acids, peptides, and analogues	Dipeptides	3.63856e+06	4.06108e+06	6.01681e+06	1.194e+06	907186	1.97006e+06	4.44357e+06	2.45586e+06	3.82111e+06	2.38099e+06	2.49949e+06	2.94106e+06
Com_10064_pos	Lysops 22:6	--	C28 H44 N O9 P	569.275	8.95	570.283	pos	--	--	--	--	--	--	--	--	--	--	No results	No results	Full match	Lipids and lipid-like molecules	Glycerophospholipids	Glycerophosphoethanolamines	2-acyl-sn-glycero-3-phosphoethanolamines	6.17304e+06	718253	3.58513e+06	604949	536802	529039	706561	579250	659743	623142	593065	618067
Com_10067_pos	N-Stearoyl taurine	--	C20 H41 N O4 S	408.303	9.996	409.311	pos	--	--	HMDB0240595	LMFA08020078	Lipids and lipid-like molecules	Fatty Acyls	Fatty amides	Fatty Acyls [FA]	Fatty amides [FA08]	N-acyl amines [FA0802]	Invalid mass	No results	No results	Lipids and lipid-like molecules	Fatty Acyls	Fatty amides	N-acyl amines	2.79173e+06	1.71572e+06	1.91681e+06	2.85767e+06	4.20246e+06	3.63443e+06	2.95012e+06	2.18453e+06	1.75676e+06	3.99399e+06	3.5545e+06	4.61309e+06
Com_10071_pos	N-[(-)-Jasmonoyl]-(L)-Isoleucine	--	C18 H27 N O4	321.194	6.126	322.201	pos	--	--	--	--	--	--	--	--	--	--	No results	No results	Full match	Organic acids and derivatives	Carboxylic acids and derivatives	Amino acids, peptides, and analogues	Isoleucine and derivatives	1.95069e+06	1.61929e+06	1.94058e+06	1.04826e+06	2.45069e+06	1.41006e+06	4.6486e+06	3.85512e+06	2.04543e+06	2.6465e+06	2.17166e+06	2.90449e+06
Com_10120_pos	18-β-Glycyrrhetinic acid	--	C30 H46 O4	470.339	10.187	471.347	pos	--	--	--	--	--	--	--	--	--	--	Full match	No results	Full match	Lipids and lipid-like molecules	Prenol lipids	Triterpenoids	Triterpenoids	3.3755e+06	1.30418e+06	2.02183e+06	3.82903e+06	2.71616e+06	2.30708e+06	1.91562e+06	2.53221e+06	1.68816e+06	723465	2.3752e+06	2.99976e+06
Com_10204_pos	Poricoic acid B	--	C30 H44 O5	484.318	9.02	485.325	pos	--	--	--	--	--	--	--	--	--	--	No results	No results	Full match	Lipids and lipid-like molecules	Prenol lipids	Triterpenoids	Triterpenoids	2.23005e+06	702875	1.84553e+06	1.31778e+06	1.51823e+06	3.71578e+06	1.81525e+06	1.59227e+06	914903	2.33125e+06	2.03741e+06	1.91677e+06
Com_10350_pos	4-(methylthio)-6-morpholino-1,3,5-triazin-2-amine	--	C8 H13 N5 O S	227.083	5.724	228.09	pos	--	--	--	--	--	--	--	--	--	--	Invalid mass	No results	No results					1.47103e+06	1.39447e+06	1.53074e+06	1.15287e+06	1.27895e+06	963400	979467	4.38428e+06	1.12823e+06	1.45146e+06	1.77154e+06	1.80875e+06
Com_10368_pos	Tricin 4'-O-(syringyl alcohol) ether O-hexoside	--	C32 H34 O15	658.188	5.493	659.195	pos	--	--	--	--	--	--	--	--	--	--	No results	No results	Full match					1.04163e+06	1.18148e+06	986794	2.64168e+06	3.96777e+06	3.14131e+06	615522	938453	359636	349427	369376	340319
Com_10389_pos	Histidinol	--	C6 H11 N3 O	141.09	4.706	142.098	pos	--	--	HMDB0253185	--	Organic nitrogen compounds	Organonitrogen compounds	Amines	--	--	--	No results	No results	Full match	Organic nitrogen compounds	Organonitrogen compounds	Amines	Aralkylamines	5.75616e+06	2.28035e+06	4.01336e+06	387170	502485	1.05373e+06	1.90911e+06	2.38646e+06	1.59348e+06	871475	922683	916751
Com_10399_pos	Scutellarein	Scutellarein; Isocarthamidin; 6-Hydroxyapigenin	C15 H10 O6	286.048	5.572	269.045	pos	cpd:C10184	-	--	LMPK12111160	--	--	--	Polyketides [PK]	Flavonoids [PK12]	Flavones and Flavonols [PK1211]	No results	No results	Full match	Phenylpropanoids and polyketides	Flavonoids	Flavonoid glycosides	Flavonoid-7-O-glucuronides	2.0002e+06	341495	1.0185e+06	476016	1.80349e+06	1.21642e+06	4.33345e+06	2.41763e+06	2.42683e+06	1.4049e+06	1.17465e+06	1.3316e+06
Com_10421_pos	Quercetin 3-alpha-L-arabinofuranoside (Avicularin)	--	C20 H18 O11	434.084	5.404	435.091	pos	--	--	--	--	--	--	--	--	--	--	No results	No results	Full match	Phenylpropanoids and polyketides	Flavonoids	Flavonoid glycosides	Flavonoid-3-O-glycosides	2.17694e+06	448415	5.36256e+06	302379	1.99357e+06	676940	957111	1.29559e+06	567296	4.21304e+06	4.49081e+06	3.96301e+06
Com_10422_pos	Methyl Palmitate	Methyl palmitate	C17 H34 O2	292.241	9.66	293.248	pos	cpd:C16995	-	HMDB0061859	--	Lipids and lipid-like molecules	Fatty Acyls	Fatty acid esters	--	--	--	Invalid mass	No results	No match	Lipids and lipid-like molecules	Fatty Acyls	Fatty acid esters	Fatty acid methyl esters	1.3115e+06	1.50819e+06	1.22684e+06	1.60537e+06	901740	3.54605e+06	1.05112e+06	1.66945e+06	1.22724e+06	1.12676e+06	1.10832e+06	970762
Com_10424_pos	Lathyrol	Lathyrol	C20 H30 O4	334.213	9.71	317.21	pos	cpd:C09125	-	--	--	--	--	--	--	--	--	No results	No results	Full match	Lipids and lipid-like molecules	Prenol lipids	Diterpenoids	Diterpenoids	477807	372588	2.87043e+06	553458	3.92444e+06	412822	232674	329799	346382	410069	340961	371116
Com_10475_pos	Madecassic acid	--	C30 H48 O6	504.345	6.369	505.352	pos	--	--	HMDB0036670	--	Lipids and lipid-like molecules	Prenol lipids	Triterpenoids	--	--	--	No results	No results	Full match	Lipids and lipid-like molecules	Prenol lipids	Triterpenoids	Triterpenoids	3.34425e+06	4.8098e+06	1.94503e+06	1.59818e+06	2.88739e+06	1.59377e+06	4.17874e+06	4.27486e+06	2.73883e+06	3.84614e+06	3.37483e+06	3.90198e+06
Com_10510_pos	C-pentosyl-apigenin O-p-coumaroylhexoside	--	C35 H34 O16	710.183	5.893	711.191	pos	--	--	--	--	--	--	--	--	--	--	No results	No results	Full match					1.3215e+06	1.09361e+06	3.08705e+06	2.20759e+06	1.16216e+06	3.47742e+06	1.28318e+06	1.78003e+06	1.2413e+06	1.61698e+06	1.49692e+06	1.25786e+06
Com_10632_pos	Tricin 5-O-hexoside	--	C23 H24 O12	492.127	5.796	493.134	pos	--	--	--	--	--	--	--	--	--	--	No results	No results	Full match					968275	493566	2.26577e+06	2.37937e+06	1.46237e+06	3.39863e+06	1.89123e+06	1.45028e+06	353481	491271	486649	500752
Com_10648_pos	iP9G	--	C16 H23 N5 O5	365.169	6.379	366.177	pos	--	--	--	--	--	--	--	--	--	--	No results	No results	Full match					3.35941e+06	2.89525e+06	2.51703e+06	2.7001e+06	3.25544e+06	2.52421e+06	3.6009e+06	4.13274e+06	3.05473e+06	4.05201e+06	3.25838e+06	3.45637e+06
Com_10794_pos	7-Methoxy-4-methylcoumarin	--	C11 H10 O3	190.063	4.995	191.071	pos	--	--	--	--	--	--	--	--	--	--	No results	No results	Full match	Phenylpropanoids and polyketides	Coumarins and derivatives	Not available	Coumarins and derivatives	2.99087e+06	4.4453e+06	2.98092e+06	1.93773e+06	2.0003e+06	3.30235e+06	2.00376e+06	1.96374e+06	2.17305e+06	1.84777e+06	2.39696e+06	2.01401e+06
Com_10841_pos	4-Guanidinobutanoic acid	--	C5 H11 N3 O2	145.085	4.899	146.092	pos	--	--	HMDB0003464	--	Organic acids and derivatives	Carboxylic acids and derivatives	Amino acids, peptides, and analogues	--	--	--	No results	No results	Full match	Organic acids and derivatives	Carboxylic acids and derivatives	Amino acids, peptides, and analogues	Gamma amino acids and derivatives	2.36932e+06	629682	729299	584390	493000	2.23125e+06	2.66996e+06	3.98436e+06	1.28963e+06	2.53145e+06	3.53381e+06	3.14519e+06
Com_10874_pos	Curcurbitacin IIA	--	C32 H50 O8	562.349	8.134	563.356	pos	--	--	--	--	--	--	--	--	--	--	No results	No results	Full match	Lipids and lipid-like molecules	Steroids and steroid derivatives	Cucurbitacins	Cucurbitacins	2.21978e+06	616448	1.48168e+06	2.58181e+06	921269	1.79413e+06	1.69546e+06	1.16693e+06	1.32219e+06	2.38141e+06	3.22897e+06	3.99873e+06
Com_10888_pos	(9cis)-Retinal	--	C20 H28 O	284.215	8.492	285.222	pos	--	--	HMDB0006218	--	Lipids and lipid-like molecules	Prenol lipids	Retinoids	--	--	--	Full match	No results	No results	Lipids and lipid-like molecules	Prenol lipids	Retinoids	Retinoids	1.50728e+06	404753	2.92155e+06	1.56882e+06	433569	3.23772e+06	758640	997639	331537	593851	904455	736199
Com_10915_pos	LPC 20:5-SN1	--	C28 H48 N O7 P	541.318	8.501	542.325	pos	--	--	--	--	--	--	--	--	--	--	No results	Full match	No results					5.20273e+06	389033	282419	231066	478821	239163	285509	271233	267030	313215	262814	285897
Com_10920_pos	Tricin 5-O-hexoside derivative	--	C24 H22 O14	534.101	5.762	535.108	pos	--	--	--	--	--	--	--	--	--	--	No results	No results	Full match					533778	491844	527802	303653	363116	3.22261e+06	395032	375344	359124	445899	468869	465647
Com_10939_pos	Toosendanin	--	C30 H38 O11	574.242	6.444	575.249	pos	--	--	HMDB0259107	--	Lipids and lipid-like molecules	Prenol lipids	Triterpenoids	--	--	--	No results	No results	Full match	Lipids and lipid-like molecules	Prenol lipids	Triterpenoids	Limonoids	1.07937e+06	4.93095e+06	795972	461623	523182	442552	501355	523198	433585	658385	722254	811835
Com_10986_pos	2-[2-(2-pyridyloxy)ethoxy]pyridine	--	C12 H12 N2 O2	238.076	5.158	239.083	pos	--	--	--	--	--	--	--	--	--	--	Invalid mass	No results	No results					2.74284e+06	3.96245e+06	2.71724e+06	495644	3.01371e+06	3.01643e+06	3.54789e+06	3.24671e+06	3.56659e+06	2.45178e+06	484828	1.80591e+06
Com_11028_pos	Ligustrazine	--	C8 H12 N2	136.099	6.451	273.206	pos	--	--	HMDB0036584	--	Organoheterocyclic compounds	Diazines	Pyrazines	--	--	--	No results	No results	Full match	Organoheterocyclic compounds	Diazines	Pyrazines	Pyrazines	5.09792e+06	3.11878e+06	4.22267e+06	1.31537e+06	3.38703e+06	2.13119e+06	2.92917e+06	2.92764e+06	2.7367e+06	1.9533e+06	2.31854e+06	2.56126e+06
Com_11041_pos	1-Methyladenosine	1-Methyladenosine	C11 H15 N5 O4	264.085	4.571	265.092	pos	cpd:C02494	-	HMDB0003331	--	Nucleosides, nucleotides, and analogues	Purine nucleosides	-	--	--	--	Invalid mass	Invalid mass	No match	Nucleosides, nucleotides, and analogues	Purine nucleosides	Not available	Purine nucleosides	2.3649e+06	2.48075e+06	2.0781e+06	3.19525e+06	2.49147e+06	2.63707e+06	3.18319e+06	2.67191e+06	3.68065e+06	2.71344e+06	491558	2.35133e+06
Com_11071_pos	Biotin	Biotin; D-Biotin; Vitamin H; Coenzyme R	C10 H16 N2 O3 S	244.088	4.937	245.095	pos	cpd:C00120	map00780 Biotin metabolism;map01100 Metabolic pathways;map02010 ABC transporters;map04977 Vitamin digestion and absorption	HMDB0000030	--	Organoheterocyclic compounds	Biotin and derivatives	-	--	--	--	No results	No results	Full match	Organoheterocyclic compounds	Biotin and derivatives	Not available	Biotin and derivatives	1.90778e+06	2.07677e+06	4.90748e+06	1.48853e+06	1.79027e+06	1.55392e+06	2.85273e+06	3.56934e+06	3.03181e+06	3.58539e+06	2.941e+06	3.53544e+06
Com_11096_pos	5-[(8Z,11Z)-pentadeca-8,11-dien-1-yl]benzene-1,3-diol	--	C21 H32 O2	316.24	9.479	317.248	pos	--	--	--	--	--	--	--	--	--	--	Full match	No results	No results					2.03847e+06	773158	1.4427e+06	1.48476e+06	1.18446e+06	3.09885e+06	1.95935e+06	1.65518e+06	993314	3.84586e+06	3.24853e+06	3.14365e+06
Com_11207_pos	(6E)-7-(2H-1,3-benzodioxol-5-yl)-1-(piperidin-1-yl)hept-6-en-1-one	--	C19 H25 N O3	337.164	5.104	338.171	pos	--	--	--	--	--	--	--	--	--	--	Invalid mass	No results	No results					2.25273e+06	2.41667e+06	1.82984e+06	1.55643e+06	1.38451e+06	1.64998e+06	3.70573e+06	1.68331e+06	2.13613e+06	3.71068e+06	3.2748e+06	3.16563e+06
Com_11227_pos	Bevirimat	--	C36 H56 O6	584.408	6.967	585.415	pos	--	--	HMDB0249169	--	Lipids and lipid-like molecules	Prenol lipids	Triterpenoids	--	--	--	No results	No results	Full match	Lipids and lipid-like molecules	Prenol lipids	Triterpenoids	Triterpenoids	714802	1.47309e+06	764106	3.07806e+06	368443	2.79181e+06	1.07068e+06	2.01357e+06	1.89842e+06	2.74118e+06	2.55406e+06	2.13044e+06
Com_11249_pos	Trans-Zeatin	Zeatin; N6-(4-Hydroxyisopentenyl)adenine; (E)-2-Methyl-4-(1H-purin-6-ylamino)but-2-en-1-ol; trans-Zeatin	C10 H13 N5 O	219.112	5.364	220.119	pos	cpd:C00371	map00908 Zeatin biosynthesis;map01060 Biosynthesis of plant secondary metabolites;map01070 Biosynthesis of plant hormones;map01100 Metabolic pathways;map01110 Biosynthesis of secondary metabolites;map04075 Plant hormone signal transduction	HMDB0012204	--	Organoheterocyclic compounds	Imidazopyrimidines	Purines and purine derivatives	--	--	--	No results	No results	Full match	Organoheterocyclic compounds	Imidazopyrimidines	Purines and purine derivatives	6-alkylaminopurines	2.01886e+06	3.86038e+06	2.24683e+06	2.39276e+06	2.08884e+06	1.46678e+06	2.47423e+06	3.20206e+06	3.73726e+06	2.40968e+06	2.63594e+06	2.41295e+06
Com_11314_pos	Periplogenin	--	C23 H34 O5	390.239	7.089	391.247	pos	--	--	HMDB0256345	--	Lipids and lipid-like molecules	Steroids and steroid derivatives	Steroid lactones	--	--	--	No results	No results	Full match	Lipids and lipid-like molecules	Steroids and steroid derivatives	Steroid lactones	Cardenolides and derivatives	1.66236e+06	2.7747e+06	460967	564554	413463	1.96555e+06	2.19595e+06	1.56564e+06	1.60146e+06	1.98268e+06	3.77562e+06	3.3265e+06
Com_11334_pos	O-p-coumaroyl-O-salicyloyl quinic acid	--	C23 H22 O10	458.121	5.59	459.128	pos	--	--	--	--	--	--	--	--	--	--	No results	No results	Full match					734111	2.04044e+06	878776	1.1724e+06	3.29034e+06	1.01343e+06	1.85729e+06	3.24552e+06	1.84274e+06	1.26957e+06	1.46061e+06	1.81558e+06
Com_11371_pos	Dihydrotanshinone I	--	C18 H14 O3	278.094	6.045	279.102	pos	--	--	--	--	--	--	--	--	--	--	No results	No results	Full match	Lipids and lipid-like molecules	Prenol lipids	Diterpenoids	Tanshinones, isotanshinones, and derivatives	581384	471277	500878	422736	443908	2.95386e+06	543863	439990	436313	436786	407679	418410
Com_11387_pos	L-Homocarnosine	Homocarnosine; L-Homocarnosine; gamma-Aminobutyryl histidine; N-(4-Amino-1-oxobutyryl)histidine	C10 H16 N4 O3	240.122	4.751	241.13	pos	cpd:C00884	map00330 Arginine and proline metabolism	HMDB0000745	--	Organic acids and derivatives	Peptidomimetics	Hybrid peptides	--	--	--	No results	No results	Full match	Organic acids and derivatives	Peptidomimetics	Hybrid peptides	Hybrid peptides	4.74765e+06	547966	1.83076e+06	220815	225250	939203	751651	2.82869e+06	1.4501e+06	2.01481e+06	3.0064e+06	2.1492e+06
Com_11421_pos	Ritalinic acid	--	C13 H17 N O2	219.124	7.793	220.131	pos	--	--	HMDB0042008	--	Organic nitrogen compounds	Organonitrogen compounds	Amines	--	--	--	Invalid mass	No results	No results	Organic nitrogen compounds	Organonitrogen compounds	Amines	Aralkylamines	2.2829e+06	4.49137e+06	3.66477e+06	2.28192e+06	885571	1.61206e+06	2.05869e+06	2.88708e+06	2.79599e+06	3.05927e+06	2.83672e+06	3.58645e+06
Com_11431_pos	4-Demethylepipodophyllotoxin	--	C21 H20 O8	400.116	6.135	401.124	pos	--	--	--	--	--	--	--	--	--	--	No results	No results	Full match	Lignans, neolignans and related compounds	Lignan lactones	Podophyllotoxins	Podophyllotoxins	2.0113e+06	2.35381e+06	1.3753e+06	1.25907e+06	1.59624e+06	116098	2.33389e+06	2.2415e+06	3.61214e+06	1.57429e+06	1.81156e+06	1.78131e+06
Com_11485_pos	4-Hydroxymephenytoin	--	C12 H14 N2 O3	234.1	5.679	235.108	pos	--	--	HMDB0013894	--	Organoheterocyclic compounds	Azolidines	Imidazolidines	--	--	--	No results	No results	Full match	Organoheterocyclic compounds	Azolidines	Imidazolidines	Phenylhydantoins	2.02222e+06	3.59881e+06	1.42984e+06	1.28899e+06	837765	1.16728e+06	3.51158e+06	2.31795e+06	3.10787e+06	2.02431e+06	1.79827e+06	1.98454e+06
Com_11582_pos	Prunin	Naringenin 7-O-beta-D-glucoside; Prunin	C21 H22 O10	434.118	5.945	435.126	pos	cpd:C09099	map00941 Flavonoid biosynthesis	--	LMPK12140237	--	--	--	Polyketides [PK]	Flavonoids [PK12]	Flavanones [PK1214]	Invalid mass	No results	No results	Phenylpropanoids and polyketides	Flavonoids	Flavonoid glycosides	Flavonoid-7-O-glycosides	533452	506059	391744	365209	3.13202e+06	520558	361172	384094	388611	330148	339547	355978
Com_11593_pos	Erucic acid	Erucic acid; (13Z)-Docosenoic acid; cis-13-Docosenoic acid	C22 H42 O2	338.319	10.315	339.326	pos	cpd:C08316	map01040 Biosynthesis of unsaturated fatty acids	HMDB0002068	--	Lipids and lipid-like molecules	Fatty Acyls	Fatty acids and conjugates	--	--	--	No results	No results	Full match	Lipids and lipid-like molecules	Fatty Acyls	Fatty acids and conjugates	Very long-chain fatty acids	680944	1.00604e+06	736426	1.97381e+06	368203	1.09045e+06	777410	1.65677e+06	951347	1.75544e+06	1.36704e+06	1.56499e+06
Com_11635_pos	5-Methyl-7-methoxyisoflavone	--	C17 H14 O3	266.094	5.831	267.101	pos	--	--	--	--	--	--	--	--	--	--	No results	No results	Full match	Phenylpropanoids and polyketides	Isoflavonoids	O-methylated isoflavonoids	7-O-methylisoflavones	1.46666e+06	2.12013e+06	1.53713e+06	267259	260597	1.16461e+06	3.3971e+06	1.3966e+06	600801	605328	861386	1.0869e+06
Com_11660_pos	Timosaponin A1	--	C33 H54 O8	578.38	8.223	579.387	pos	--	--	--	--	--	--	--	--	--	--	No results	No results	Full match	Lipids and lipid-like molecules	Steroids and steroid derivatives	Steroidal glycosides	Steroidal saponins	1.57708e+06	356078	470244	2.81635e+06	842519	936536	699512	758182	579031	2.52043e+06	2.82075e+06	2.97584e+06
Com_11711_pos	Temazepam	Temazepam	C16 H13 Cl N2 O2	300.066	1.186	301.073	pos	cpd:C07125	-	HMDB0014376	--	Organoheterocyclic compounds	Benzodiazepines	1,4-benzodiazepines	--	--	--	Full match	No results	No results	Organoheterocyclic compounds	Benzodiazepines	1,4-benzodiazepines	1,4-benzodiazepines	1.10251e+06	1.76746e+06	1.16149e+06	2.5414e+06	1.10578e+06	2.75428e+06	2.4525e+06	2.11434e+06	2.95626e+06	2.70902e+06	2.04836e+06	1.72635e+06
Com_11719_pos	α-Linolenoyl ethanolamide	--	C20 H35 N O2	339.278	8.718	340.285	pos	--	--	HMDB0013624	--	Organic nitrogen compounds	Organonitrogen compounds	Amines	--	--	--	Invalid mass	No results	No match	Organic nitrogen compounds	Organonitrogen compounds	Amines	N-acylethanolamines	2.53307e+06	1.69198e+06	3.11452e+06	2.04989e+06	2.05842e+06	1.73358e+06	2.45472e+06	2.3507e+06	2.13531e+06	2.06842e+06	1.93628e+06	2.36401e+06
Com_11728_pos	Miyabenol C	--	C42 H32 O9	680.205	5.191	681.212	pos	--	--	--	--	--	--	--	--	--	--	No results	No results	Full match	Phenylpropanoids and polyketides	2-arylbenzofuran flavonoids	Not available	2-arylbenzofuran flavonoids	722104	963474	370375	2.67685e+06	424106	1.11779e+06	1.06889e+06	1.29664e+06	3.39331e+06	905022	901534	1.04722e+06
Com_11811_pos	Phenylacetylglutamine	Phenylacetylglutamine; alpha-N-Phenylacetyl-L-glutamine; N2-(2-Phenylacetyl)-L-glutamine	C13 H16 N2 O4	264.111	5.323	265.119	pos	cpd:C04148	map00360 Phenylalanine metabolism	HMDB0006344	--	Organic acids and derivatives	Carboxylic acids and derivatives	Amino acids, peptides, and analogues	--	--	--	No results	No results	Full match	Organic acids and derivatives	Carboxylic acids and derivatives	Amino acids, peptides, and analogues	N-acyl-alpha amino acids	4.10619e+06	2.36722e+06	151256	2.01341e+06	1.33582e+06	1.85562e+06	1.88907e+06	212699	2.53391e+06	1.90093e+06	963852	2.03858e+06
Com_11827_pos	4-[2-(4-chlorophenyl)diaz-1-enyl]-2-methyl-6-(piperidinomethyl)phenol	--	C19 H22 Cl N3 O	343.146	7.26	344.153	pos	--	--	--	--	--	--	--	--	--	--	Full match	No results	No results					1.28731e+06	389868	1.46206e+06	1.8771e+06	2.97924e+06	2.11226e+06	1.78529e+06	1.77483e+06	1.61983e+06	2.18052e+06	2.04921e+06	2.58623e+06
Com_11845_pos	Hesperetin 5-O-glucoside	--	C22 H24 O11	464.131	5.321	465.138	pos	--	--	HMDB0037535	LMPK12140377	Phenylpropanoids and polyketides	Flavonoids	Flavonoid glycosides	Polyketides [PK]	Flavonoids [PK12]	Flavanones [PK1214]	No results	No results	Full match	Phenylpropanoids and polyketides	Flavonoids	Flavonoid glycosides	Flavonoid-7-O-glycosides	385907	1.01893e+06	4.19893e+06	268667	470013	2.14465e+06	443078	288581	394748	1.62321e+06	295723	2.78921e+06
Com_11950_pos	Fragransin A2	--	C20 H24 O5	344.161	6.354	345.169	pos	--	--	--	--	--	--	--	--	--	--	No results	No results	Full match	Lignans, neolignans and related compounds	Furanoid lignans	Tetrahydrofuran lignans	7,7'-epoxylignans	1.41917e+06	1.32605e+06	1.78369e+06	696850	902564	1.04048e+06	1.05559e+06	869795	1.15241e+06	3.24773e+06	1.6474e+06	1.38254e+06
Com_12094_pos	(-)-chimonanthine	(-)-Chimonanthine	C22 H26 N4	346.215	6.598	369.204	pos	cpd:C09133	-	HMDB0030280	--	Organoheterocyclic compounds	Indoles and derivatives	Pyrroloindoles	--	--	--	No results	No results	Full match	Organoheterocyclic compounds	Indoles and derivatives	Pyrroloindoles	Pyrroloindoles	1.59681e+06	2.40868e+06	593153	750711	2.37034e+06	1.13478e+06	2.75693e+06	3.12106e+06	2.74104e+06	2.6182e+06	1.96611e+06	1.9357e+06
Com_12171_pos	Purine	Purine; Purine base	C5 H4 N4	120.043	5.088	263.076	pos	cpd:C15587	-	HMDB0001366	--	Organoheterocyclic compounds	Imidazopyrimidines	Purines and purine derivatives	--	--	--	No results	No results	Full match	Organoheterocyclic compounds	Imidazopyrimidines	Purines and purine derivatives	Purines and purine derivatives	246877	280024	370133	197528	176079	282949	242025	229146	224157	3.11802e+06	225846	233705
Com_12327_pos	TLK	--	C16 H32 N4 O5	360.237	4.965	361.244	pos	--	--	--	--	--	--	--	--	--	--	Full match	No results	No results					1.47051e+06	2.2973e+06	2.12901e+06	786444	612887	1.13922e+06	2.97237e+06	1.72871e+06	2.68405e+06	2.69489e+06	2.09044e+06	2.45054e+06
Com_12354_pos	D-Gluconic acid	D-Gluconic acid; D-Gluconate; D-gluco-Hexonic acid	C6 H12 O7	196.059	1.149	197.066	pos	cpd:C00257	map00030 Pentose phosphate pathway;map01100 Metabolic pathways;map01110 Biosynthesis of secondary metabolites;map01120 Microbial metabolism in diverse environments;map01130 Biosynthesis of antibiotics;map01200 Carbon metabolism	HMDB0303730	--	Organic acids and derivatives	Hydroxy acids and derivatives	Medium-chain hydroxy acids and derivatives	--	--	--	No results	No results	Full match	Organic oxygen compounds	Organooxygen compounds	Carbohydrates and carbohydrate conjugates	Gluconolactones	1.09598e+06	1.13393e+06	1.23855e+06	997485	934793	1.4859e+06	1.01787e+06	1.21141e+06	907944	1.65464e+06	3.08078e+06	1.02914e+06
Com_12366_pos	ethyl 1-(2-cyano-3-fluorophenyl)-5-methyl-1H-pyrazole-3-carboxylate	--	C14 H12 F N3 O2	290.113	1.394	291.12	pos	--	--	--	--	--	--	--	--	--	--	Invalid mass	No results	No results					2.32036e+06	750662	2.93905e+06	2.46071e+06	2.21517e+06	1.85544e+06	2.21387e+06	1.30567e+06	1.07162e+06	1.48224e+06	1.30185e+06	1.20247e+06
Com_12452_pos	N-Caffeoyl putrescine	--	C13 H18 N2 O3	250.132	5.414	251.139	pos	--	--	--	--	--	--	--	--	--	--	No results	No results	Full match					3.06396e+06	2.74057e+06	3.14095e+06	1.31104e+06	2.44499e+06	397136	2.74455e+06	2.90092e+06	2.15905e+06	2.23993e+06	2.66514e+06	2.55963e+06
Com_12551_pos	SLK	--	C15 H30 N4 O5	173.111	4.685	347.229	pos	--	--	--	--	--	--	--	--	--	--	Invalid mass	No results	No results					1.25257e+06	1.61136e+06	2.02378e+06	903492	467308	560696	2.83148e+06	1.33195e+06	2.63929e+06	2.45335e+06	2.04573e+06	2.15723e+06
Com_12629_pos	O-Phosphorylethanolamine	Ethanolamine phosphate; O-Phosphorylethanolamine; Phosphoethanolamine; O-Phosphoethanolamine	C2 H8 N O4 P	141.019	1.238	124.016	pos	cpd:C00346	map00564 Glycerophospholipid metabolism;map00600 Sphingolipid metabolism;map01100 Metabolic pathways;map01503 Cationic antimicrobial peptide (CAMP) resistance;map04071 Sphingolipid signaling pathway	HMDB0000224	--	Organic acids and derivatives	Organic phosphoric acids and derivatives	Phosphate esters	--	--	--	No results	No results	Full match	Organic acids and derivatives	Organic phosphoric acids and derivatives	Phosphate esters	Phosphoethanolamines	2.50394e+06	2.57074e+06	2.19868e+06	2.31501e+06	2.1106e+06	1.93373e+06	2.73768e+06	2.37647e+06	2.3367e+06	2.24132e+06	2.20625e+06	2.02989e+06
Com_12738_pos	Poricoic acid A	--	C31 H46 O5	498.333	10.031	499.34	pos	--	--	--	--	--	--	--	--	--	--	No results	No results	Full match	Lipids and lipid-like molecules	Prenol lipids	Triterpenoids	Triterpenoids	928631	462773	1.11989e+06	739074	555233	2.23063e+06	1.27858e+06	704226	347951	1.09144e+06	1.52428e+06	1.74043e+06
Com_12746_pos	PC O-22:5	--	C30 H52 N O7 P	569.349	8.973	570.356	pos	--	--	--	--	--	--	--	--	--	--	No results	Full match	No results					3.5912e+06	258807	250902	223344	204253	201300	268846	220405	251032	237106	218966	235175
Com_12749_pos	Tritylalcohol	--	C24 H29 N3 O	357.22	6.241	358.227	pos	--	--	--	--	--	--	--	--	--	--	Invalid mass	No results	No results	Benzenoids	Triphenyl compounds	Not available	Triphenyl compounds	543373	520591	563751	389860	2.46405e+06	387518	426400	427816	443956	495102	483912	410850
Com_12770_pos	Cucurbitacin E	Cucurbitacin E	C32 H44 O8	556.301	9.37	557.309	pos	cpd:C08797	map01062 Biosynthesis of terpenoids and steroids	HMDB0250581	LMST01010107	Lipids and lipid-like molecules	Steroids and steroid derivatives	Cucurbitacins	Sterol Lipids [ST]	Sterols [ST01]	Cholesterol and derivatives [ST0101]	No results	No results	Full match	Lipids and lipid-like molecules	Steroids and steroid derivatives	Cucurbitacins	Cucurbitacins	340513	359548	354064	1.68248e+06	933176	2.21589e+06	961736	535722	762024	313472	268454	380596
Com_12879_pos	5,7-dimethyl-2-phenylpyrazolo[1,5-a]pyrimidine	--	C14 H13 N3	522.127	4.788	262.071	pos	--	--	--	--	--	--	--	--	--	--	Invalid mass	No results	No results					1.06603e+06	1.91635e+06	1.55858e+06	199727	342465	545927	1.992e+06	1.94887e+06	1.14983e+06	2.66947e+06	2.22839e+06	1.84458e+06
Com_12900_pos	Myricetin	Myricetin; 3,5,7,3',4',5'-Hexahydroxyflavone	C15 H10 O8	318.037	1.547	319.044	pos	cpd:C10107	map00941 Flavonoid biosynthesis;map00944 Flavone and flavonol biosynthesis	HMDB0002755	LMPK12110001	Phenylpropanoids and polyketides	Flavonoids	Flavones	Polyketides [PK]	Flavonoids [PK12]	Flavones and Flavonols [PK1211]	No results	No results	Full match	Phenylpropanoids and polyketides	Flavonoids	Flavones	Flavonols	1.65505e+06	1.24088e+06	1.95107e+06	1.43149e+06	2.38532e+06	1.50572e+06	469301	437326	445392	1.05918e+06	1.29075e+06	1.07659e+06
Com_13012_pos	Dehydroeffusol	--	C17 H14 O2	250.1	5.766	251.107	pos	--	--	--	--	--	--	--	--	--	--	No results	No results	Full match	Benzenoids	Phenanthrenes and derivatives	Phenanthrols	Phenanthrols	1.55621e+06	2.09357e+06	1.4664e+06	2.12351e+06	1.7408e+06	1.6544e+06	1.67046e+06	1.17604e+06	1.82917e+06	1.37076e+06	1.34355e+06	1.28552e+06
Com_13025_pos	Hordenine	Hordenine; 4-[2-(Dimethylamino)ethyl]phenol	C10 H15 N O	165.116	4.896	166.123	pos	cpd:C06199	map00350 Tyrosine metabolism	HMDB0004366	--	Benzenoids	Benzene and substituted derivatives	Phenethylamines	--	--	--	No results	Full match	Full match	Benzenoids	Benzene and substituted derivatives	Phenethylamines	Phenethylamines	2.21979e+06	2.04839e+06	2.13656e+06	658872	734791	817545	1.86847e+06	702577	2.11413e+06	2.52767e+06	2.32638e+06	323919
Com_13085_pos	Methyl heptadecanoate	--	C18 H36 O2	284.272	8.422	267.268	pos	--	--	--	LMFA07010473	--	--	--	Fatty Acyls [FA]	Fatty esters [FA07]	Short fatty esters [FA0710]	No results	No results	Full match					560933	547996	1.7631e+06	399650	458744	2.06617e+06	476463	561386	475381	1.26215e+06	2.25663e+06	2.05499e+06
Com_13180_pos	Saikosaponin E	--	C42 H68 O12	764.474	9.31	383.244	pos	--	--	--	--	--	--	--	--	--	--	No results	No results	Full match	Lipids and lipid-like molecules	Prenol lipids	Terpene glycosides	Triterpene saponins	1.295e+06	503142	459701	2.05256e+06	335576	1.77565e+06	1.73512e+06	395996	960418	841961	530662	504681
Com_13195_pos	5,8-dihydroxy-10-methyl-5,8,9,10-tetrahydro-2H-oxecin-2-one	--	C10 H14 O4	220.073	7.238	221.081	pos	--	--	--	--	--	--	--	--	--	--	Invalid mass	No results	No match					1.26924e+06	937790	1.5794e+06	835878	2.23299e+06	1.16524e+06	1.04968e+06	1.51732e+06	1.19389e+06	812783	993102	812875
Com_13205_pos	Isocorynoxeine	--	C22 H26 N2 O4	382.188	7.453	383.195	pos	--	--	--	--	--	--	--	--	--	--	No results	No results	Full match	Organoheterocyclic compounds	Indolizidines	Not available	Indolizidines	993460	680089	3.15644e+06	558388	1.0035e+06	653653	608898	720400	566534	633226	619196	645600
Com_13377_pos	Plumbagin	Plumbagin	C11 H8 O3	188.046	2.596	189.054	pos	cpd:C10387	-	HMDB0256646	--	Benzenoids	Naphthalenes	Naphthoquinones	--	--	--	No results	No results	Full match	Benzenoids	Naphthalenes	Naphthoquinones	Naphthoquinones	2.86288e+06	1.93178e+06	3.04215e+06	1.71066e+06	1.38591e+06	1.18589e+06	1.88315e+06	1.38938e+06	2.37962e+06	2.31119e+06	2.29579e+06	2.26261e+06
Com_13514_pos	L-Homocitrulline	L-Homocitrulline	C7 H15 N3 O3	189.111	1.403	172.108	pos	cpd:C02427	-	HMDB0000679	--	Organic acids and derivatives	Carboxylic acids and derivatives	Amino acids, peptides, and analogues	--	--	--	No results	No results	Full match	Organic acids and derivatives	Carboxylic acids and derivatives	Amino acids, peptides, and analogues	L-alpha-amino acids	1.98707e+06	1.30291e+06	2.91872e+06	1.86112e+06	2.08767e+06	1.67178e+06	1.42406e+06	1.17191e+06	1.9564e+06	1.15281e+06	1.15034e+06	1.55316e+06
Com_13553_pos	LysoPC 16:2	--	C24 H46 N O7 P	491.301	8.23	492.308	pos	--	--	--	--	--	--	--	--	--	--	No results	No results	Full match					1.72036e+06	1.58169e+06	2.38859e+06	1.36048e+06	1.56717e+06	1.5907e+06	1.61002e+06	1.69302e+06	261658	2.28123e+06	1.70811e+06	1.98429e+06
Com_13612_pos	Methyl linolenate	--	C19 H32 O2	292.24	8.459	293.247	pos	--	--	HMDB0254600	--	Lipids and lipid-like molecules	Fatty Acyls	Lineolic acids and derivatives	--	--	--	No results	No results	Full match	Lipids and lipid-like molecules	Fatty Acyls	Lineolic acids and derivatives	Lineolic acids and derivatives	1.2197e+06	1.52562e+06	1.24955e+06	1.35425e+06	981273	1.84897e+06	1.29494e+06	1.2905e+06	1.11466e+06	1.31964e+06	1.22895e+06	1.42385e+06
Com_13671_pos	Lysope 14:0	--	C19 H40 N O7 P	425.254	8.195	426.262	pos	--	--	--	--	--	--	--	--	--	--	No results	No results	Full match	Lipids and lipid-like molecules	Glycerophospholipids	Glycerophosphoethanolamines	1-acyl-sn-glycero-3-phosphoethanolamines	1.38137e+06	1.42328e+06	206510	1.84774e+06	296674	229144	529020	159522	292187	542251	840302	1.02788e+06
Com_13695_pos	Alantolactone	Alantolactone	C15 H20 O2	232.145	8.701	482.325	pos	cpd:C09289	-	HMDB0035906	LMPR0103190013	Lipids and lipid-like molecules	Prenol lipids	Terpene lactones	Prenol Lipids [PR]	Isoprenoids [PR01]	C15 isoprenoids (sesquiterpenes) [PR0103]	No results	No results	Full match	Lipids and lipid-like molecules	Prenol lipids	Terpene lactones	Eudesmanolides, secoeudesmanolides, and derivatives	2.91452e+06	1.64978e+06	292216	1.83544e+06	1.5397e+06	635082	275077	240530	433203	639171	548153	423785
Com_13761_pos	4-D-Hydroxysphinganine	Phytosphingosine; 4-D-Hydroxysphinganine	C18 H39 N O3	317.293	6.951	318.3	pos	cpd:C12144	map00600 Sphingolipid metabolism;map01100 Metabolic pathways	HMDB0004628	--	Organic nitrogen compounds	Organonitrogen compounds	Amines	--	--	--	No results	No results	Full match	Organic nitrogen compounds	Organonitrogen compounds	Amines	1,3-aminoalcohols	1.64149e+06	2.15099e+06	547710	1.81265e+06	810866	633499	1.06126e+06	1.07818e+06	970374	1.05416e+06	1.16642e+06	1.54382e+06
Com_14027_pos	Chelidonic acid	Chelidonic acid; 4-Oxo-4H-pyran-2,6-dicarboxylic acid	C7 H4 O6	184.001	2.807	185.008	pos	cpd:C08476	-	HMDB0249899	--	Organoheterocyclic compounds	Pyrans	Pyranones and derivatives	--	--	--	No results	No results	Full match	Organoheterocyclic compounds	Pyrans	Pyranones and derivatives	Pyranones and derivatives	1.01389e+06	892480	1.756e+06	1.71021e+06	1.6662e+06	1.31507e+06	1.20258e+06	1.35225e+06	859487	834032	1.31574e+06	1.32503e+06
Com_14116_pos	Oxidized glutathione	Glutathione disulfide; GSSG; Oxiglutatione; Oxidized glutathione	C20 H32 N6 O12 S2	612.154	10.765	613.161	pos	cpd:C00127	map00480 Glutathione metabolism;map04216 Ferroptosis;map04918 Thyroid hormone synthesis	HMDB0003337	--	Organic acids and derivatives	Carboxylic acids and derivatives	Amino acids, peptides, and analogues	--	--	--	No results	No results	Full match	Organic acids and derivatives	Carboxylic acids and derivatives	Amino acids, peptides, and analogues	Peptides	236641	2.52465e+06	1.77452e+06	1.26068e+06	957468	1.56492e+06	1.34858e+06	488363	980771	780474	2.05645e+06	1.47285e+06
Com_14125_pos	Chlorogenic acid methyl ester	--	C17 H20 O9	368.111	5.803	369.119	pos	--	--	--	--	--	--	--	--	--	--	No results	No results	Full match					2.6452e+06	2.50976e+06	2.23723e+06	1.38023e+06	1.81175e+06	998168	1.02816e+06	742766	683657	731679	617333	1.10536e+06
Com_14126_pos	Schisantherin B	Gomisin B; Schisantherin B	C28 H34 O9	514.221	7.237	515.229	pos	cpd:C17814	-	HMDB0258172	--	Phenylpropanoids and polyketides	Tannins	Hydrolyzable tannins	--	--	--	No results	No results	Full match	Phenylpropanoids and polyketides	Tannins	Hydrolyzable tannins	Hydrolyzable tannins	1.33561e+06	520247	965232	756414	1.81636e+06	764297	843609	1.28396e+06	1.11255e+06	528857	585632	600241
Com_14246_pos	Geissoschizine methyl ether	--	C22 H26 N2 O3	366.194	8.514	367.201	pos	--	--	HMDB0252664	--	Alkaloids and derivatives	Corynanthean-type alkaloids	-	--	--	--	No results	No results	Full match	Alkaloids and derivatives	Corynanthean-type alkaloids	Not available	Corynanthean-type alkaloids	245043	229872	2.49781e+06	172542	180408	602549	230973	190179	192006	227177	182314	195144
Com_14316_pos	Lupenone	Lupenone	C30 H48 O	424.371	10.232	425.378	pos	cpd:C16990	-	HMDB0254213	--	Lipids and lipid-like molecules	Prenol lipids	Triterpenoids	--	--	--	No results	Full match	No results					263395	236875	228801	633383	250170	1.56037e+06	277421	173550	182603	642924	615686	841231
Com_14396_pos	Schizandrol A	--	C24 H32 O7	432.216	5.631	433.223	pos	--	--	HMDB0258165	--	Phenylpropanoids and polyketides	Tannins	Hydrolyzable tannins	--	--	--	No results	No results	Full match	Phenylpropanoids and polyketides	Tannins	Hydrolyzable tannins	Hydrolyzable tannins	668661	584528	729962	396107	451030	487969	500117	487629	459194	1.45008e+06	1.93576e+06	1.82915e+06
Com_14444_pos	DL-Leucineamide	--	C6 H14 N2 O	130.111	1.603	131.118	pos	--	--	--	--	--	--	--	--	--	--	Full match	No results	Full match	Organic acids and derivatives	Carboxylic acids and derivatives	Amino acids, peptides, and analogues	Leucine and derivatives	1.12164e+06	2.32146e+06	934162	475446	581792	921870	760051	701802	805371	1.49639e+06	617343	530422
Com_14612_pos	beta-Nicotinamide Mononucleotide	Nicotinamide D-ribonucleotide; NMN; Nicotinamide mononucleotide; Nicotinamide ribonucleotide; Nicotinamide nucleotide; beta-Nicotinamide D-ribonucleotide; beta-Nicotinamide ribonucleotide; beta-Nicotinamide mononucleotide	C11 H15 N2 O8 P	334.056	1.642	335.064	pos	cpd:C00455	map00760 Nicotinate and nicotinamide metabolism;map01100 Metabolic pathways	HMDB0000229	--	Nucleosides, nucleotides, and analogues	Pyridine nucleotides	Nicotinamide nucleotides	--	--	--	No results	No results	Full match	Nucleosides, nucleotides, and analogues	Pyridine nucleotides	Nicotinamide nucleotides	Nicotinamide nucleotides	297585	260835	348373	1.46392e+06	717138	557785	257158	256720	374048	252123	262555	253629
Com_14628_pos	(1S,2S)-Nicotine1-oxide	--	C10 H14 N2 O	178.11	6.822	374.254	pos	--	--	--	--	--	--	--	--	--	--	No results	No results	Full match					498667	746132	988534	420157	457880	709585	1.7502e+06	474866	476353	391081	393549	433995
Com_14899_pos	LPC(1-acyl 18:3)	--	C26 H48 N O7 P	517.317	7.224	518.324	pos	--	--	--	--	--	--	--	--	--	--	No results	No results	Full match					519889	454180	519429	1.35908e+06	375931	296325	463656	423776	444691	391593	492132	493704
Com_14936_pos	Corydaline	Corydaline; (+)-Corydaline	C22 H27 N O4	369.196	5.407	370.204	pos	cpd:C15530	map00950 Isoquinoline alkaloid biosynthesis	HMDB0250473	--	Alkaloids and derivatives	Protoberberine alkaloids and derivatives	-	--	--	--	No results	No results	Full match	Alkaloids and derivatives	Protoberberine alkaloids and derivatives	Not available	Protoberberine alkaloids and derivatives	1.10899e+06	383986	623110	406599	269951	791977	562126	535586	1.64485e+06	1.22457e+06	1.19914e+06	881163
Com_14953_pos	Andrographolide	Andrographolide	C20 H30 O5	350.21	5.795	351.217	pos	cpd:C20214	-	HMDB0248395	--	Organoheterocyclic compounds	Lactones	Gamma butyrolactones	--	--	--	No results	No results	Full match	Organoheterocyclic compounds	Lactones	Gamma butyrolactones	Gamma butyrolactones	503919	1.01118e+06	467531	256368	257651	474115	363893	344782	245232	251425	424530	1.63296e+06
Com_15106_pos	Isoliquiritigenin	Isoliquiritigenin	C15 H12 O4	256.074	5.442	257.081	pos	cpd:C08650	map00941 Flavonoid biosynthesis;map01061 Biosynthesis of phenylpropanoids;map01110 Biosynthesis of secondary metabolites	HMDB0037316	LMPK12120096	Phenylpropanoids and polyketides	Linear 1,3-diarylpropanoids	Chalcones and dihydrochalcones	Polyketides [PK]	Flavonoids [PK12]	Chalcones and dihydrochalcones [PK1212]	No results	No results	Full match	Phenylpropanoids and polyketides	Linear 1,3-diarylpropanoids	Chalcones and dihydrochalcones	2'-Hydroxychalcones	428099	448592	563648	1.28396e+06	958408	851802	394623	504898	646776	425591	544782	546138
Com_15167_pos	Yamogenin	Yamogenin	C27 H42 O3	414.313	8.138	415.321	pos	cpd:C08918	-	--	LMST01080045	--	--	--	Sterol Lipids [ST]	Sterols [ST01]	Spirostanols and derivatives [ST0108]	No results	No results	Full match	Lipids and lipid-like molecules	Prenol lipids	Triterpenoids	Triterpenoids	672561	540751	1.65005e+06	362526	401280	1.21323e+06	762812	1.52348e+06	440777	1.20039e+06	1.41455e+06	1.41566e+06
Com_15200_pos	Irisolidone 7-O-beta-d-glucoside	--	C23 H24 O11	476.132	5.32	477.138	pos	--	--	--	--	--	--	--	--	--	--	No results	No results	Full match					454411	1.90249e+06	391573	203836	484273	219516	336161	218945	299493	222406	212600	218073
Com_15212_pos	Veratramine	Veratramine	C27 H39 N O2	409.299	6.221	410.306	pos	cpd:C10829	map01066 Biosynthesis of alkaloids derived from terpenoid and polyketide	HMDB0259781	--	Benzenoids	Fluorenes	-	--	--	--	No results	No results	Full match	Benzenoids	Fluorenes	Not available	Fluorenes	465650	394212	420290	307639	377203	290410	336107	337590	1.52815e+06	355395	336363	324202
Com_15227_pos	Cordycepin	Cordycepin; 3'-Deoxyadenosine	C10 H13 N5 O3	251.103	5.334	525.196	pos	cpd:C08431	-	HMDB0250451	--	Nucleosides, nucleotides, and analogues	Purine nucleosides	Purine 3'-deoxyribonucleosides	--	--	--	No results	No results	Full match	Nucleosides, nucleotides, and analogues	Purine nucleosides	Purine 3'-deoxyribonucleosides	Purine 3'-deoxyribonucleosides	1.02296e+06	1.73705e+06	862643	807852	653124	671907	954409	1.49909e+06	1.15602e+06	651440	712101	774966
Com_15304_pos	Dictamnine	Dictamnine	C12 H9 N O2	199.064	5.588	200.071	pos	cpd:C10660	map01063 Biosynthesis of alkaloids derived from shikimate pathway	HMDB0251209	--	Organoheterocyclic compounds	Quinolines and derivatives	Furanoquinolines	--	--	--	No results	No results	Full match	Organoheterocyclic compounds	Quinolines and derivatives	Furanoquinolines	Furanoquinolines	361803	293025	716460	266029	1.33429e+06	841173	350263	259968	262211	497568	514074	412079
Com_15518_pos	Taxifolin	Taxifolin; Dihydroquercetin; (+)-Dihydroquercetin; (+)-Taxifolin; trans-Dihydroquercetin	C15 H12 O7	304.059	5.019	305.066	pos	cpd:C01617	map00941 Flavonoid biosynthesis;map01061 Biosynthesis of phenylpropanoids;map01100 Metabolic pathways;map01110 Biosynthesis of secondary metabolites	HMDB0303943	LMPK12140721	Phenylpropanoids and polyketides	Flavonoids	Flavans	Polyketides [PK]	Flavonoids [PK12]	Flavanones [PK1214]	No results	No results	Full match	Phenylpropanoids and polyketides	Flavonoids	Flavans	Flavanonols	1.32316e+06	1.74354e+06	1.07463e+06	653149	594788	455602	754935	650956	492937	682999	660694	407792
Com_15579_pos	GMP	GMP; Guanosine 5'-phosphate; Guanosine monophosphate; Guanosine 5'-monophosphate; Guanylic acid	C10 H14 N5 O8 P	363.058	3.103	364.065	pos	cpd:C00144	map00230 Purine metabolism;map01060 Biosynthesis of plant secondary metabolites;map01065 Biosynthesis of alkaloids derived from histidine and purine;map01100 Metabolic pathways;map01523 Antifolate resistance;map04022 cGMP-PKG signaling pathway;map04740 Olfactory transduction;map04742 Taste transduction;map04744 Phototransduction	HMDB0001397	--	Nucleosides, nucleotides, and analogues	Purine nucleotides	Purine ribonucleotides	--	--	--	No results	No results	Full match	Nucleosides, nucleotides, and analogues	Purine nucleotides	Purine ribonucleotides	Purine ribonucleoside monophosphates	1.80285e+06	635734	995692	364801	225213	249528	675022	467469	334990	1.36486e+06	292203	611855
Com_15710_pos	Tanshinlactone	--	C17 H12 O3	264.078	2.093	265.085	pos	--	--	--	--	--	--	--	--	--	--	No results	No results	Full match	Lipids and lipid-like molecules	Steroids and steroid derivatives	Oxasteroids and derivatives	Tanshinlactones and derivatives	684693	677235	578404	764928	857395	488064	538818	562641	1.32967e+06	455697	552533	635085
Com_15742_pos	4-(4-methoxyphenyl)-2-(methylthio)pyrimidine	--	C12 H12 N2 O S	254.047	5.567	255.054	pos	--	--	--	--	--	--	--	--	--	--	Invalid mass	No results	No results					1.28893e+06	1.01252e+06	786435	1.07812e+06	906555	890964	725048	1.22629e+06	873179	847263	453888	603986
Com_15761_pos	Cinnamyl acetate	Cinnamyl acetate; 3-Phenyl-2-propenyl acetate	C11 H12 O2	176.084	7.095	177.091	pos	cpd:C12299	-	HMDB0029699	--	Benzenoids	Benzene and substituted derivatives	Styrenes	--	--	--	No results	No results	Full match	Benzenoids	Benzene and substituted derivatives	Styrenes	Styrenes	567119	642271	1.0726e+06	486241	549868	477401	759681	527974	1.30681e+06	502151	675318	883894
Com_15983_pos	Shikonin	Shikonin	C16 H16 O5	288.1	5.268	289.108	pos	cpd:C17412	map00130 Ubiquinone and other terpenoid-quinone biosynthesis;map01110 Biosynthesis of secondary metabolites	--	--	--	--	--	--	--	--	No results	No results	Full match	Benzenoids	Naphthalenes	Naphthoquinones	Naphthoquinones	632092	1.51021e+06	671373	680927	845251	579346	539987	433526	943416	531817	475903	449939
Com_16120_pos	N-Feruloylagmatine	--	C15 H21 N4 O3	305.161	5.221	306.168	pos	--	--	--	--	--	--	--	--	--	--	No results	No results	Full match	Benzenoids	Phenols	Methoxyphenols	Methoxyphenols	375028	324759	1.47361e+06	400999	330969	546109	644211	483003	620355	457471	403079	402626
Com_16346_pos	Cucurbitacin I	Cucurbitacin I	C30 H42 O7	514.293	8.595	515.3	pos	cpd:C08800	-	HMDB0250582	LMST01010110	Lipids and lipid-like molecules	Steroids and steroid derivatives	Cucurbitacins	Sterol Lipids [ST]	Sterols [ST01]	Cholesterol and derivatives [ST0101]	No results	No results	Full match	Lipids and lipid-like molecules	Steroids and steroid derivatives	Cucurbitacins	Cucurbitacins	230713	210222	186067	467167	171729	876352	232264	169729	202976	385877	400726	468785
Com_16613_pos	Methyl myristate	--	C15 H30 O2	242.225	7.246	243.232	pos	--	--	HMDB0030469	--	Lipids and lipid-like molecules	Fatty Acyls	Fatty acid esters	--	--	--	No results	No results	Full match	Lipids and lipid-like molecules	Fatty Acyls	Fatty acid esters	Fatty acid methyl esters	318660	246341	259159	191802	187135	170756	963196	221481	207736	207446	209844	209326
Com_16727_pos	Protobioside	--	C45 H74 O18	902.487	9	903.494	pos	--	--	--	--	--	--	--	--	--	--	No results	No results	Full match	Mixed metal/non-metal compounds	Transition metal salts	Transition metal iodides	Transition metal iodides	242982	226194	223414	193303	187778	535663	236307	182106	222614	292401	912350	915397
Com_16804_pos	Lysopc 14:0	--	C22 H46 N O7 P	467.301	8.305	468.309	pos	--	--	--	--	--	--	--	--	--	--	No results	No results	Full match	Lipids and lipid-like molecules	Glycerophospholipids	Glycerophosphocholines	1-acyl-sn-glycero-3-phosphocholines	1.15412e+06	355126	477210	508091	492423	259240	183238	182214	197086	209179	191266	264664
Com_17260_pos	1-Deoxynojirimycin	--	C6 H13 N O4	163.084	1.566	164.092	pos	--	--	HMDB0035359	--	Organoheterocyclic compounds	Piperidines	-	--	--	--	No results	No results	Full match	Organoheterocyclic compounds	Piperidines	Not available	Piperidines	407050	348754	896641	241847	199593	90244.5	158944	235437	386412	214644	135651	68920.4
Com_17302_pos	Ganoderic acid A	--	C30 H44 O7	516.307	7.214	517.314	pos	--	--	HMDB0034931	LMST01010391	Lipids and lipid-like molecules	Prenol lipids	Triterpenoids	Sterol Lipids [ST]	Sterols [ST01]	Cholesterol and derivatives [ST0101]	No results	No results	Full match	Lipids and lipid-like molecules	Prenol lipids	Triterpenoids	Triterpenoids	223819	196664	256713	565499	144089	228405	316559	163479	157147	158053	411867	329700
Com_17486_pos	7-Hydroxy-4-methyl-8-nitrocoumarin	--	C10 H7 N O5	221.032	4.562	222.039	pos	--	--	--	--	--	--	--	--	--	--	No results	No results	Full match	Phenylpropanoids and polyketides	Coumarins and derivatives	Hydroxycoumarins	7-hydroxycoumarins	145629	242550	156405	134414	222829	151943	568438	256115	273599	184693	277797	199330
Com_17637_pos	2,2'-Cyclouridine	--	C9 H10 N2 O5	226.059	4.678	227.066	pos	--	--	--	--	--	--	--	--	--	--	No results	No results	Full match	Organoheterocyclic compounds	Diazines	Pyrimidines and pyrimidine derivatives	Pyrimidones	283405	166857	138838	253545	421607	176932	174390	215882	207584	158436	128573	127001
Com_17789_pos	Isovanillin	--	C8 H8 O3	152.048	10.832	153.055	pos	--	--	--	--	--	--	--	--	--	--	No results	No results	Full match	Benzenoids	Phenols	Methoxyphenols	Methoxyphenols	210782	175856	112800	101622	174332	149512	123651	131956	181386	184607	221261	262419
Com_17839_pos	Dihydrozeatin	Dihydrozeatin; 2-Methyl-4-(1H-purin-6-ylamino)butan-1-ol; N6-(4-Hydroxyisopentanyl)adenine	C10 H15 N5 O	221.127	2.104	222.134	pos	cpd:C02029	map00908 Zeatin biosynthesis;map01110 Biosynthesis of secondary metabolites;map04075 Plant hormone signal transduction	HMDB0012215	--	Organoheterocyclic compounds	Imidazopyrimidines	Purines and purine derivatives	--	--	--	No results	No results	Full match	Organoheterocyclic compounds	Imidazopyrimidines	Purines and purine derivatives	6-alkylaminopurines	56898.8	49703.2	114375	43603.2	41448.7	138536	43341.8	61400.7	47375.3	85009.3	44233.3	56483.1
Com_13_pos	Valine	Valine	C5 H11 N O2	117.079	1.737	118.086	pos	cpd:C16436	-	HMDB0000883	--	Organic acids and derivatives	Carboxylic acids and derivatives	Amino acids, peptides, and analogues	--	--	--	Full match	No results	Full match	Organic acids and derivatives	Carboxylic acids and derivatives	Amino acids, peptides, and analogues	Valine and derivatives	3.01661e+09	2.28756e+09	3.64377e+09	7.13199e+09	6.37068e+09	6.68101e+09	4.97107e+09	4.64826e+09	5.39079e+09	4.18676e+09	4.25392e+09	3.93736e+09
Com_44_pos	D-Raffinose	--	C18 H32 O16	504.169	1.38	527.158	pos	--	--	HMDB0003213	--	Organic oxygen compounds	Organooxygen compounds	Carbohydrates and carbohydrate conjugates	--	--	--	Full match	No results	Full match	Organic oxygen compounds	Organooxygen compounds	Carbohydrates and carbohydrate conjugates	Oligosaccharides	3.61049e+08	1.07196e+08	2.34707e+08	6.63206e+08	1.6315e+09	2.0052e+09	4.99817e+08	3.92485e+08	4.57339e+08	4.8187e+08	5.49417e+08	5.57949e+08
Com_65_pos	13-HPODE	--	C18 H32 O4	312.23	7.099	335.219	pos	--	--	HMDB0003871	LMFA02000034	Lipids and lipid-like molecules	Fatty Acyls	Lineolic acids and derivatives	Fatty Acyls [FA]	Octadecanoids [FA02]	Other Octadecanoids [FA0200]	No results	No results	Full match	Lipids and lipid-like molecules	Fatty Acyls	Lineolic acids and derivatives	Lineolic acids and derivatives	8.97051e+08	9.23502e+08	9.33362e+08	5.71273e+08	1.32736e+09	1.30288e+09	1.73462e+09	1.20997e+09	9.21585e+08	1.76545e+09	1.29549e+09	1.67573e+09
Com_142_pos	4-Hydroxyisoleucine	--	C6 H13 N O3	147.09	1.422	130.086	pos	--	--	--	--	--	--	--	--	--	--	No results	No results	Full match	Organic acids and derivatives	Carboxylic acids and derivatives	Amino acids, peptides, and analogues	Isoleucine and derivatives	3.4265e+08	2.59207e+08	1.07903e+09	1.17019e+08	1.44318e+08	1.23674e+08	4.1613e+08	6.86025e+08	7.21642e+08	1.52406e+08	1.3454e+08	1.46208e+08
Com_157_pos	Allantoin	Allantoin; 5-Ureidohydantoin; Glyoxyldiureide	C4 H6 N4 O3	158.044	1.362	159.051	pos	cpd:C01551	-	HMDB0000462	--	Organoheterocyclic compounds	Azoles	Imidazoles	--	--	--	No results	No results	Full match	Organoheterocyclic compounds	Azoles	Imidazoles	Imidazoles	7.44771e+08	6.12634e+08	6.15413e+08	2.11939e+08	4.32655e+08	3.95573e+08	6.8049e+08	6.63897e+08	8.02907e+08	5.35714e+08	5.53105e+08	5.34603e+08
Com_158_pos	Leucylproline	--	C11 H20 N2 O3	228.148	5.186	229.155	pos	--	--	HMDB0011175	--	Organic acids and derivatives	Carboxylic acids and derivatives	Amino acids, peptides, and analogues	--	--	--	Full match	No results	Full match	Organic acids and derivatives	Carboxylic acids and derivatives	Amino acids, peptides, and analogues	Dipeptides	7.14696e+08	7.37974e+08	6.49712e+08	5.23152e+08	4.98837e+08	4.24316e+08	7.40453e+08	6.20157e+08	6.69676e+08	7.94855e+08	7.61485e+08	7.62806e+08
Com_166_pos	Allantoic acid	Allantoate; Allantoic acid	C4 H8 N4 O4	176.055	1.356	177.062	pos	cpd:C00499	map00230 Purine metabolism;map01100 Metabolic pathways;map01120 Microbial metabolism in diverse environments	HMDB0001209	--	Organic acids and derivatives	Carboxylic acids and derivatives	Amino acids, peptides, and analogues	--	--	--	No results	Full match	No results	Organic acids and derivatives	Carboxylic acids and derivatives	Amino acids, peptides, and analogues	N-carbamoyl-alpha amino acids	5.55778e+08	7.52983e+08	3.68061e+08	5.71738e+06	7.69596e+07	8.85758e+07	7.60403e+08	4.85003e+08	3.0573e+08	2.88921e+08	3.10286e+08	3.03747e+08
Com_173_pos	alpha-Ketoglutaric acid	2-Oxoglutarate; Oxoglutaric acid; 2-Ketoglutaric acid; alpha-Ketoglutaric acid	C5 H6 O5	146.022	2.024	147.029	pos	cpd:C00026	map00020 Citrate cycle (TCA cycle);map00040 Pentose and glucuronate interconversions;map00053 Ascorbate and aldarate metabolism;map00220 Arginine biosynthesis;map00250 Alanine, aspartate and glutamate metabolism;map00300 Lysine biosynthesis;map00340 Histidine metabolism;map00365 Furfural degradation;map00430 Taurine and hypotaurine metabolism;map00471 D-Glutamine and D-glutamate metabolism;map006…	HMDB0000208	--	Organic acids and derivatives	Keto acids and derivatives	Gamma-keto acids and derivatives	--	--	--	No results	No results	Full match	Organic acids and derivatives	Keto acids and derivatives	Gamma-keto acids and derivatives	Gamma-keto acids and derivatives	3.99726e+08	4.18167e+08	4.36487e+08	5.80598e+08	4.35193e+08	5.68131e+08	3.5114e+08	4.08085e+08	3.97243e+08	3.88365e+08	4.43756e+08	4.21426e+08
Com_188_pos	9,17-Octadecadiene-12,14-diyne-1,11,16-triol	--	C18 H26 O3	290.188	6.383	291.195	pos	--	--	--	--	--	--	--	--	--	--	No results	No results	Full match					3.82101e+08	3.26526e+08	4.13773e+08	3.12344e+08	4.07612e+08	4.50249e+08	4.44424e+08	6.26651e+08	3.90643e+08	5.94493e+08	5.42839e+08	5.35751e+08
Com_239_pos	Glu-Gln	--	C10 H17 N3 O6	275.112	1.39	276.119	pos	--	--	HMDB0028817	--	Organic acids and derivatives	Carboxylic acids and derivatives	Amino acids, peptides, and analogues	--	--	--	No results	Full match	No results	Organic acids and derivatives	Carboxylic acids and derivatives	Amino acids, peptides, and analogues	Dipeptides	1.04788e+08	2.69824e+08	9.97466e+07	4.1444e+08	2.22601e+08	3.66821e+08	1.42242e+08	1.91397e+08	1.51868e+08	2.11854e+08	2.2792e+08	2.13133e+08
Com_243_pos	4-Ethylphenol	4-Ethylphenol; p-Ethylphenol	C8 H10 O	122.073	6.555	105.07	pos	cpd:C13637	map00363 Bisphenol degradation;map01120 Microbial metabolism in diverse environments	HMDB0029306	--	Benzenoids	Phenols	1-hydroxy-2-unsubstituted benzenoids	--	--	--	No results	No results	Full match	Benzenoids	Phenols	1-hydroxy-2-unsubstituted benzenoids	1-hydroxy-2-unsubstituted benzenoids	4.68973e+08	4.25937e+08	4.38644e+08	3.40964e+08	3.42575e+08	3.26539e+08	3.35277e+08	2.9688e+08	4.43922e+08	3.45921e+08	3.42948e+08	4.87307e+08
Com_246_pos	Dihydrojasmone	--	C11 H18 O	166.136	6.513	149.133	pos	--	--	HMDB0031565	--	Organic oxygen compounds	Organooxygen compounds	Carbonyl compounds	--	--	--	No results	No results	Full match	Organic oxygen compounds	Organooxygen compounds	Carbonyl compounds	Cyclic ketones	3.82616e+08	3.68944e+08	3.46886e+08	3.13045e+08	4.3277e+08	2.70015e+08	3.59691e+08	3.52076e+08	3.00322e+08	3.72511e+08	3.58638e+08	3.45571e+08
Com_254_pos	Indole	Indole; 2,3-Benzopyrrole	C8 H7 N	117.058	5.207	118.065	pos	cpd:C00463	map00380 Tryptophan metabolism;map00400 Phenylalanine, tyrosine and tryptophan biosynthesis;map00402 Benzoxazinoid biosynthesis;map01100 Metabolic pathways;map01110 Biosynthesis of secondary metabolites;map04974 Protein digestion and absorption	HMDB0000738	--	Organoheterocyclic compounds	Indoles and derivatives	Indoles	--	--	--	Full match	No results	Full match	Organoheterocyclic compounds	Indoles and derivatives	Indoles	Indoles	1.79818e+08	1.49381e+08	1.74563e+08	2.59852e+08	2.14087e+08	3.83883e+08	4.30014e+08	3.85072e+08	4.49532e+08	2.55458e+08	2.48017e+08	2.65681e+08
Com_297_pos	MAG (18:3)	--	C21 H36 O4	352.262	7.563	353.269	pos	--	--	--	--	--	--	--	--	--	--	No results	No results	Full match	Lipids and lipid-like molecules	Glycerolipids	Monoradylglycerols	Monoacylglycerols	1.76235e+08	1.33685e+08	1.16788e+08	3.13875e+08	5.98108e+07	3.33105e+08	1.42102e+08	1.41473e+08	1.87187e+08	1.60673e+08	1.30414e+08	1.61877e+08
Com_349_pos	N-p-Coumaroylagmatine	--	C14 H20 N4 O2	276.159	5.21	277.166	pos	--	--	--	--	--	--	--	--	--	--	No results	No results	Full match	Phenylpropanoids and polyketides	Cinnamic acids and derivatives	Hydroxycinnamic acids and derivatives	Coumaric acids and derivatives	3.88045e+07	7.41705e+07	5.48622e+07	2.83781e+07	2.86202e+07	1.85098e+08	3.28761e+08	7.11782e+07	3.71571e+07	1.14709e+08	1.75017e+08	1.38046e+08
Com_414_pos	Prostaglandin K2	--	C20 H30 O5	332.196	6.753	333.204	pos	--	--	--	LMFA03010023	--	--	--	Fatty Acyls [FA]	Eicosanoids [FA03]	Prostaglandins [FA0301]	Invalid mass	No results	No results	Lipids and lipid-like molecules	Fatty Acyls	Eicosanoids	Prostaglandins and related compounds	2.83699e+08	2.68281e+08	2.18942e+08	2.17143e+08	2.45451e+08	1.85867e+08	2.15174e+08	2.33625e+08	1.9355e+08	2.68053e+08	2.34795e+08	2.61414e+08
Com_447_pos	Coixol	--	C8 H7 N O3	165.043	5.797	166.05	pos	--	--	HMDB0036582	--	Organoheterocyclic compounds	Benzoxazoles	Benzoxazolones	--	--	--	No results	Full match	Full match	Organoheterocyclic compounds	Benzoxazoles	Benzoxazolones	Benzoxazolones	4.22446e+07	1.51328e+08	2.66344e+07	7.75288e+07	1.00209e+08	2.30816e+07	1.90452e+08	2.35742e+08	2.43223e+08	1.16383e+08	1.42279e+08	1.3758e+08
Com_449_pos	Olivetol	--	C11 H16 O2	180.115	6.269	181.122	pos	--	--	--	--	--	--	--	--	--	--	No results	No results	Full match	Benzenoids	Phenols	Benzenediols	Resorcinols	5.70239e+07	4.51215e+07	1.79768e+08	1.05389e+07	4.22472e+07	1.92419e+08	3.53332e+07	1.41391e+07	1.8604e+07	8.5832e+07	1.08595e+08	1.00453e+08
Com_465_pos	Valylproline	--	C10 H18 N2 O3	214.132	4.796	215.139	pos	--	--	HMDB0029135	--	Organic acids and derivatives	Carboxylic acids and derivatives	Amino acids, peptides, and analogues	--	--	--	Full match	No results	Full match	Organic acids and derivatives	Carboxylic acids and derivatives	Amino acids, peptides, and analogues	Dipeptides	1.95986e+08	2.39321e+08	1.94482e+08	1.25372e+08	1.19866e+08	1.06819e+08	2.16749e+08	1.65937e+08	1.87727e+08	2.2624e+08	2.06275e+08	2.09413e+08
Com_502_pos	(3beta,9xi)-3-(beta-D-Glucopyranosyloxy)-14-hydroxycard-20(22)-enolide	--	C29 H44 O9	514.315	8.43	537.304	pos	--	--	--	--	--	--	--	--	--	--	Invalid mass	No results	No results					1.6644e+08	1.02722e+08	1.9513e+08	5.41292e+07	3.40253e+07	9.04622e+07	2.08503e+08	9.45778e+07	1.97364e+08	7.26711e+07	6.25682e+07	6.19596e+07
Com_509_pos	Nicotinate ribonucleoside	--	C11 H13 N O6	255.074	1.41	256.082	pos	--	--	HMDB0006809	--	Organic oxygen compounds	Organooxygen compounds	Carbohydrates and carbohydrate conjugates	--	--	--	No results	No results	Full match	Organic oxygen compounds	Organooxygen compounds	Carbohydrates and carbohydrate conjugates	Glycosylamines	1.98047e+08	2.60281e+08	1.85408e+08	1.16031e+08	1.05385e+08	1.25842e+08	1.51436e+08	1.41716e+08	1.58468e+08	1.59912e+08	1.45478e+08	1.53407e+08
Com_525_pos	Gingerglycolipid B	--	C33 H58 O14	678.383	8.582	701.372	pos	--	--	HMDB0041094	LMGL04010023	Lipids and lipid-like molecules	Glycerolipids	Glycosylglycerols	Glycerolipids [GL]	Glycosylmonoradylglycerols [GL04]	Glycosylmonoacylglycerols [GL0401]	No results	No results	Full match	Lipids and lipid-like molecules	Glycerolipids	Glycosylglycerols	1-acyl-3-O-beta-D-digalactosyl-sn-glycerols	1.8384e+08	7.96593e+07	1.44966e+06	1.09478e+08	1.95043e+07	1.15836e+08	1.99442e+08	1.38919e+07	1.74543e+07	9.82289e+07	8.3847e+07	9.80762e+07
Com_531_pos	L-lysine	L-Lysine; Lysine acid; 2,6-Diaminohexanoic acid	C6 H14 N2 O2	146.106	1.275	147.113	pos	cpd:C00047	map00300 Lysine biosynthesis;map00310 Lysine degradation;map00780 Biotin metabolism;map00960 Tropane, piperidine and pyridine alkaloid biosynthesis;map00970 Aminoacyl-tRNA biosynthesis;map01060 Biosynthesis of plant secondary metabolites;map01064 Biosynthesis of alkaloids derived from ornithine, lysine and nicotinic acid;map01100 Metabolic pathways;map01110 Biosynthesis of secondary metabolites;m…	HMDB0000182	--	Organic acids and derivatives	Carboxylic acids and derivatives	Amino acids, peptides, and analogues	--	--	--	No results	No results	Full match	Organic acids and derivatives	Carboxylic acids and derivatives	Amino acids, peptides, and analogues	L-alpha-amino acids	1.20493e+08	1.04977e+08	1.11627e+08	1.39659e+08	1.06342e+08	1.38721e+08	1.88812e+08	1.40375e+08	2.0165e+08	1.64427e+08	1.77024e+08	1.51408e+08
Com_534_pos	Xanthine	Xanthine	C5 H4 N4 O2	152.034	2.095	153.041	pos	cpd:C00385	map00230 Purine metabolism;map00232 Caffeine metabolism;map01060 Biosynthesis of plant secondary metabolites;map01065 Biosynthesis of alkaloids derived from histidine and purine;map01100 Metabolic pathways;map01110 Biosynthesis of secondary metabolites;map01120 Microbial metabolism in diverse environments	HMDB0000292	--	Organoheterocyclic compounds	Imidazopyrimidines	Purines and purine derivatives	--	--	--	Full match	No results	Full match	Organoheterocyclic compounds	Imidazopyrimidines	Purines and purine derivatives	Xanthines	2.60868e+08	7.16463e+07	1.38843e+08	5.68883e+07	7.55503e+07	5.16909e+07	6.0448e+07	6.29824e+07	5.13811e+07	7.18214e+07	7.57811e+07	6.55255e+07
Com_545_pos	Ala-Ile	--	C9 H18 N2 O3	202.132	5.144	203.139	pos	--	--	HMDB0028690	--	Organic acids and derivatives	Carboxylic acids and derivatives	Amino acids, peptides, and analogues	--	--	--	No results	Full match	Full match	Organic acids and derivatives	Carboxylic acids and derivatives	Amino acids, peptides, and analogues	Dipeptides	1.61233e+08	1.73169e+08	2.03258e+08	8.15926e+07	8.2189e+07	9.31665e+07	1.92274e+08	1.2492e+08	1.78319e+08	1.73525e+08	1.5854e+08	1.6854e+08
Com_593_pos	Ketoisophorone	--	C9 H12 O2	152.084	5.919	153.091	pos	--	--	HMDB0040216	--	Organic oxygen compounds	Organooxygen compounds	Carbonyl compounds	--	--	--	No results	No results	Full match	Organic oxygen compounds	Organooxygen compounds	Carbonyl compounds	Cyclohexenones	1.64957e+08	1.59618e+08	1.50736e+08	1.42385e+08	9.05683e+07	1.1814e+08	1.53625e+08	1.43154e+08	1.31815e+08	1.30655e+08	1.42791e+08	1.38939e+08
Com_699_pos	Morin Hydrate	--	C15 H12 O8	320.052	5.422	321.059	pos	--	--	HMDB0030796	--	Phenylpropanoids and polyketides	Flavonoids	Flavones	--	--	--	No results	No results	Full match	Phenylpropanoids and polyketides	Flavonoids	Flavones	Flavonols	3.4106e+07	1.82518e+08	1.86335e+07	1.70368e+06	1.42738e+06	2.11637e+06	2.9418e+06	2.41121e+06	1.30755e+06	2.715e+06	2.95899e+06	2.6066e+06
Com_703_pos	14,15-Dehydrocrepenynic acid	--	C18 H28 O2	276.209	6.78	277.216	pos	--	--	--	LMFA01031062	--	--	--	Fatty Acyls [FA]	Fatty Acids and Conjugates [FA01]	Unsaturated fatty acids [FA0103]	No results	No results	Full match					1.22568e+08	1.20443e+08	8.01331e+07	9.47566e+07	1.06513e+08	8.37995e+07	1.438e+08	1.26491e+08	1.31029e+08	9.61262e+07	1.05138e+08	1.16818e+08
Com_718_pos	gamma-Glutamylleucine	--	C11 H20 N2 O5	260.138	5.163	261.145	pos	--	--	HMDB0011171	--	Organic acids and derivatives	Carboxylic acids and derivatives	Amino acids, peptides, and analogues	--	--	--	No results	Full match	Full match	Organic acids and derivatives	Carboxylic acids and derivatives	Amino acids, peptides, and analogues	Dipeptides	7.97794e+07	1.0711e+08	9.34064e+07	6.06281e+07	4.25012e+07	6.31628e+07	1.39736e+08	9.99776e+07	1.17982e+08	1.2062e+08	1.11325e+08	1.14211e+08
Com_818_pos	4'-Hydroxypropiophenone	--	C9 H10 O2	150.068	5.449	151.076	pos	--	--	--	--	--	--	--	--	--	--	No results	No results	Full match	Organic oxygen compounds	Organooxygen compounds	Carbonyl compounds	Alkyl-phenylketones	1.26118e+08	1.19006e+08	1.45176e+08	8.24233e+07	9.07485e+07	9.68019e+07	9.83344e+07	5.31552e+07	8.89887e+07	4.62053e+07	1.20492e+08	9.66574e+07
Com_826_pos	Methyl syringate	--	C10 H12 O5	212.068	1.254	213.075	pos	--	--	HMDB0254615	--	Benzenoids	Benzene and substituted derivatives	Benzoic acids and derivatives	--	--	--	No results	No results	Full match	Benzenoids	Benzene and substituted derivatives	Benzoic acids and derivatives	Gallic acid and derivatives	6.83719e+07	6.84743e+07	6.23472e+07	9.70718e+07	4.62485e+07	9.09128e+07	1.02761e+08	1.0571e+08	1.08645e+08	7.41452e+07	7.21324e+07	7.13932e+07
Com_909_pos	p-Aminocinnamic acid	--	C9 H9 N O2	163.064	5.546	146.06	pos	--	--	--	--	--	--	--	--	--	--	No results	No results	Full match	Benzenoids	Phenol esters	Not available	Phenol esters	3.1036e+07	2.32553e+07	3.39296e+07	3.16054e+07	1.894e+07	3.02675e+07	7.19371e+07	5.87362e+07	5.4424e+07	9.60961e+07	9.86311e+07	1.055e+08
Com_911_pos	Sauchinone	--	C20 H20 O6	356.126	5.79	357.134	pos	--	--	HMDB0257508	--	Organoheterocyclic compounds	Benzopyrans	1-benzopyrans	--	--	--	No results	No results	Full match					4.63883e+06	1.31513e+08	2.22893e+07	1.47302e+07	1.97705e+07	3.1754e+07	3.44758e+07	4.21282e+07	2.54613e+07	3.20146e+07	3.38873e+07	3.29812e+07
Com_925_pos	Ligustilide	Ligustilide	C12 H14 O2	190.1	5.838	191.107	pos	cpd:C16987	-	HMDB0034277	--	Organoheterocyclic compounds	Isobenzofurans	-	--	--	--	No results	Full match	Full match	Organoheterocyclic compounds	Isobenzofurans	Not available	Isobenzofurans	5.70777e+07	5.87494e+07	7.6149e+07	7.69071e+07	4.63857e+07	5.48872e+07	4.10761e+07	1.0339e+08	7.62946e+07	7.58118e+07	6.49961e+07	6.57931e+07
Com_951_pos	Maltopentaose	--	C30 H52 O26	850.257	1.922	851.264	pos	--	--	HMDB0012254	--	Organic oxygen compounds	Organooxygen compounds	Carbohydrates and carbohydrate conjugates	--	--	--	Invalid mass	No results	No results	Organic oxygen compounds	Organooxygen compounds	Carbohydrates and carbohydrate conjugates	Oligosaccharides	2.64754e+07	3.65752e+06	2.02132e+07	8.3976e+07	6.27827e+07	5.02463e+07	3.59099e+07	1.04995e+07	2.20036e+07	2.79983e+07	1.692e+07	2.47182e+07
Com_960_pos	m-Cresol	3-Cresol; m-Cresol; 3-Hydroxytoluene; 3-Methylphenol	C7 H8 O	108.058	6.519	109.065	pos	cpd:C01467	map00623 Toluene degradation;map01120 Microbial metabolism in diverse environments;map01220 Degradation of aromatic compounds	HMDB0002048	--	Benzenoids	Phenols	Cresols	--	--	--	No results	No results	Full match	Benzenoids	Phenols	Cresols	Meta cresols	8.05428e+07	7.68509e+07	1.0118e+08	6.34377e+07	7.07798e+07	7.10863e+07	9.72231e+07	7.38811e+07	5.36027e+07	6.96e+07	8.02606e+07	8.96662e+07
Com_990_pos	N-Acetylaspartate	--	C6 H9 N O5	175.048	2.299	176.056	pos	--	--	HMDB0000812	--	Organic acids and derivatives	Carboxylic acids and derivatives	Amino acids, peptides, and analogues	--	--	--	No results	No results	Full match	Organic acids and derivatives	Carboxylic acids and derivatives	Amino acids, peptides, and analogues	Aspartic acid and derivatives	9.4276e+07	9.98693e+07	8.60576e+07	7.76324e+07	4.33966e+07	7.24519e+07	8.56538e+07	9.65019e+07	8.48333e+07	8.21704e+07	8.83563e+07	8.80674e+07
Com_1019_pos	Ne-(1-Carboxymethyl)-L-lysine	--	C8 H16 N2 O4	204.111	2.675	205.118	pos	--	--	--	--	--	--	--	--	--	--	No results	No results	Full match					7.03097e+07	6.83447e+07	8.05347e+07	4.36279e+07	5.56175e+07	5.42882e+07	8.48e+07	7.07406e+07	7.80871e+07	9.54007e+07	8.86285e+07	9.08699e+07
Com_1154_pos	3-Methylcrotonylglycine	3-Methylcrotonylglycine	C7 H11 N O3	157.074	5.273	141.055	pos	cpd:C20828	-	HMDB0000459	--	Organic acids and derivatives	Carboxylic acids and derivatives	Amino acids, peptides, and analogues	--	--	--	No results	No results	Full match	Organic acids and derivatives	Carboxylic acids and derivatives	Amino acids, peptides, and analogues	N-acyl-alpha amino acids	7.01099e+07	7.49241e+07	5.28009e+07	5.34498e+07	4.66848e+07	4.9316e+07	6.29384e+07	5.93754e+07	8.2963e+07	4.30874e+07	7.01731e+07	4.23012e+07
Com_1268_pos	3-Hydroxyhippuric Acid	--	C9 H9 N O4	195.053	5.401	178.05	pos	--	--	HMDB0006116	--	Benzenoids	Benzene and substituted derivatives	Benzoic acids and derivatives	--	--	--	No results	No results	Full match	Benzenoids	Benzene and substituted derivatives	Benzoic acids and derivatives	Hippuric acids	2.87997e+07	2.47388e+07	1.03919e+07	1.30439e+07	1.85887e+07	5.14946e+06	2.70227e+07	5.12449e+07	7.43482e+07	1.83779e+07	1.84909e+07	1.86255e+07
Com_1364_pos	Hydroxytyrosol	--	C8 H10 O3	154.063	1.172	137.06	pos	--	--	HMDB0005784	--	Benzenoids	Phenols	Tyrosols and derivatives	--	--	--	No results	No results	Full match	Benzenoids	Phenols	Tyrosols and derivatives	Tyrosols	6.09199e+06	6.14712e+06	6.29068e+06	4.2556e+06	6.13206e+07	3.93533e+06	5.31544e+06	3.70627e+06	5.3333e+06	5.24472e+06	4.47647e+06	4.8673e+06
Com_1420_pos	Methyl jasmonate	Methyl jasmonate; (-)-Methyl jasmonate	C13 H20 O3	224.141	6.04	225.149	pos	cpd:C11512	map00592 alpha-Linolenic acid metabolism;map01110 Biosynthesis of secondary metabolites	HMDB0036583	LMFA02020010	Lipids and lipid-like molecules	Fatty Acyls	Lineolic acids and derivatives	Fatty Acyls [FA]	Octadecanoids [FA02]	Jasmonic acids [FA0202]	No results	No results	Full match	Lipids and lipid-like molecules	Fatty Acyls	Lineolic acids and derivatives	Jasmonic acids	4.87048e+07	4.53909e+07	6.44436e+07	3.45697e+07	3.46064e+07	5.26448e+07	3.93595e+07	4.01445e+07	3.73137e+07	6.16405e+07	6.44876e+07	6.55516e+07
Com_1442_pos	L-Cysteine-glutathione gisulfide	--	C13 H22 N4 O8 S2	426.088	1.392	427.095	pos	--	--	--	--	--	--	--	--	--	--	No results	No results	Full match					1.59317e+07	1.23551e+07	1.39677e+07	5.34328e+07	1.97595e+07	3.38069e+07	2.3531e+07	1.25314e+07	4.00902e+07	1.80684e+07	2.14527e+07	2.05287e+07
Com_1490_pos	Trachelogenin	Trachelogenin; (-)-Trachelogenin	C21 H24 O7	388.153	5.573	371.149	pos	cpd:C10891	-	HMDB0303743	--	Lignans, neolignans and related compounds	Furanoid lignans	Tetrahydrofuran lignans	--	--	--	No results	No results	Full match	Lignans, neolignans and related compounds	Furanoid lignans	Tetrahydrofuran lignans	Dibenzylbutyrolactone lignans	2.89562e+07	3.73537e+07	6.34375e+07	2.6676e+07	3.11196e+07	3.69952e+07	4.903e+07	3.019e+07	1.39008e+07	1.46936e+07	1.03725e+07	1.80528e+07
Com_1520_pos	gamma-Glutamyltyrosine	--	C14 H18 N2 O6	293.09	4.92	311.124	pos	--	--	HMDB0011741	--	Organic acids and derivatives	Carboxylic acids and derivatives	Amino acids, peptides, and analogues	--	--	--	No results	Invalid mass	No results	Organic acids and derivatives	Carboxylic acids and derivatives	Amino acids, peptides, and analogues	Tyrosine and derivatives	2.31016e+07	2.97732e+07	5.38284e+07	4.95447e+07	3.35893e+07	4.54725e+07	1.82289e+07	2.56732e+07	4.08358e+07	5.51181e+07	5.65701e+07	5.38706e+07
Com_1533_pos	S-(5-Adenosy)-L-Homocysteine	--	C14 H20 N6 O5 S	384.121	5.325	385.129	pos	--	--	--	--	--	--	--	--	--	--	No results	No results	Full match	Nucleosides, nucleotides, and analogues	5'-deoxyribonucleosides	5'-deoxy-5'-thionucleosides	5'-deoxy-5'-thionucleosides	4.6582e+07	4.2063e+07	3.19174e+07	4.63154e+07	5.36629e+07	4.82774e+07	2.63275e+07	3.03216e+07	2.13667e+07	1.46424e+07	1.37923e+07	1.86615e+07
Com_1566_pos	N-Sinapoylputrescine	--	C15 H22 N2 O4	294.158	5.341	295.166	pos	--	--	--	--	--	--	--	--	--	--	No results	No results	Full match	Benzenoids	Phenols	Methoxyphenols	Methoxyphenols	4.4554e+07	5.25548e+07	7.23217e+07	1.99477e+07	2.05531e+07	2.61981e+07	5.77957e+07	3.01363e+07	1.36493e+07	4.72627e+07	4.43552e+07	4.83111e+07
Com_1587_pos	N-Feruloyl putrescine	--	C14 H20 N2 O3	264.148	5.391	265.155	pos	--	--	--	--	--	--	--	--	--	--	No results	No results	Full match	Phenylpropanoids and polyketides	Cinnamic acids and derivatives	Hydroxycinnamic acids and derivatives	Hydroxycinnamic acids and derivatives	4.46415e+07	5.66996e+07	6.91872e+07	2.32059e+07	2.20482e+07	2.61011e+07	5.22236e+07	3.58778e+07	5.82672e+07	3.51724e+07	3.5627e+07	4.05577e+07
Com_1589_pos	Propylparaben	--	C10 H12 O3	180.079	4.984	181.086	pos	--	--	HMDB0032574	--	Benzenoids	Benzene and substituted derivatives	Benzoic acids and derivatives	--	--	--	No results	No results	Full match	Benzenoids	Benzene and substituted derivatives	Benzoic acids and derivatives	p-Hydroxybenzoic acid alkyl esters	2.77453e+07	3.36506e+07	3.23574e+07	3.31427e+07	2.91563e+07	4.69943e+07	1.7742e+07	1.46006e+07	4.3704e+07	3.62063e+07	1.73649e+07	2.30863e+07
Com_1623_pos	Coumarin	Coumarin; Coumarine; Cumarin; 2H-1-Benzopyran-2-one; 1,2-Benzopyrone; 2-Propenoic acid, 3-(2-hydroxyphenyl)-, delta-lactone; 5,6-Benzo-2-pyrone; Benzo-alpha-pyrone; cis-o-Coumarinic acid lactone; Coumarinic anhydride; o-Hydroxycinnamic acid lactone; Rattex; Tonka bean camphor	C9 H6 O2	146.037	5.313	147.044	pos	cpd:C05851	map00940 Phenylpropanoid biosynthesis;map01110 Biosynthesis of secondary metabolites	HMDB0001218	--	Phenylpropanoids and polyketides	Coumarins and derivatives	-	--	--	--	Full match	No results	Full match	Phenylpropanoids and polyketides	Coumarins and derivatives	Not available	Coumarins and derivatives	4.51175e+07	7.05029e+07	5.44286e+07	3.81507e+07	3.30934e+07	3.90125e+07	2.92125e+07	2.21368e+07	2.84928e+07	4.5907e+07	3.36078e+07	4.44642e+07
Com_1687_pos	N6-Succinyl Adenosine	--	C14 H17 N5 O8	383.108	4.995	384.115	pos	--	--	HMDB0255303	--	Organic acids and derivatives	Carboxylic acids and derivatives	Dicarboxylic acids and derivatives	--	--	--	No results	No results	Full match	Nucleosides, nucleotides, and analogues	Purine nucleosides	Not available	Purine nucleosides	3.9436e+07	6.70926e+07	2.03515e+07	2.10354e+07	1.82568e+07	1.97568e+07	1.82182e+07	1.94231e+07	8.92763e+06	1.20641e+07	1.21544e+07	1.27541e+07
Com_1773_pos	Anise oil	--	C14 H18 O3	234.126	6.031	235.133	pos	--	--	--	--	--	--	--	--	--	--	No results	No results	Full match	Benzenoids	Phenol ethers	Anisoles	Anisoles	3.38344e+07	3.60775e+07	5.27849e+07	2.93636e+07	3.35891e+07	4.16829e+07	4.34767e+07	4.16476e+07	3.87328e+07	4.92191e+07	4.73986e+07	4.82216e+07
Com_1774_pos	Erianin	--	C18 H22 O5	318.146	5.974	319.153	pos	--	--	HMDB0251918	--	Phenylpropanoids and polyketides	Stilbenes	-	--	--	--	No results	No results	Full match	Phenylpropanoids and polyketides	Stilbenes	Not available	Stilbenes	2.9606e+07	2.49268e+07	1.19636e+07	2.2936e+07	2.96751e+07	4.15797e+07	1.96543e+07	3.6021e+07	2.93918e+07	3.7045e+07	3.63062e+07	3.6719e+07
Com_1788_pos	Roseoside	--	C19 H30 O8	386.195	5.477	409.184	pos	--	--	--	--	--	--	--	--	--	--	No results	No results	Full match	Lipids and lipid-like molecules	Fatty Acyls	Fatty acyl glycosides	Fatty acyl glycosides of mono- and disaccharides	3.7632e+07	4.58179e+07	4.05088e+07	3.86169e+07	4.57955e+07	3.55356e+07	3.50649e+07	3.37122e+07	4.20344e+07	4.26531e+07	4.87291e+07	4.33987e+07
Com_1791_pos	Trehalose 6-phosphate	alpha,alpha'-Trehalose 6-phosphate; Trehalose 6-phosphate	C12 H23 O14 P	422.083	1.415	423.09	pos	cpd:C00689	map00500 Starch and sucrose metabolism;map01100 Metabolic pathways;map02060 Phosphotransferase system (PTS);map04723 Retrograde endocannabinoid signaling	HMDB0001124	--	Organic oxygen compounds	Organooxygen compounds	Carbohydrates and carbohydrate conjugates	--	--	--	No results	No results	Full match	Lipids and lipid-like molecules	Saccharolipids	Not available	Saccharolipids	3.32997e+07	2.70772e+06	2.71122e+07	4.18163e+07	2.9038e+07	2.68044e+07	1.40988e+07	5.11936e+06	1.77969e+07	1.86469e+07	1.51841e+07	1.8494e+07
Com_1838_pos	Tangeretin	Tangeretin; 5,6,7,8,4'-Pentamethoxyflavone	C20 H20 O7	372.121	5.263	373.128	pos	cpd:C10190	-	--	LMPK12111443	--	--	--	Polyketides [PK]	Flavonoids [PK12]	Flavones and Flavonols [PK1211]	No results	No results	Full match	Phenylpropanoids and polyketides	Flavonoids	O-methylated flavonoids	8-O-methylated flavonoids	3.90811e+07	4.38138e+07	3.39428e+07	4.08601e+07	4.22915e+07	3.8749e+07	2.55292e+07	2.96398e+07	2.78115e+07	8.31831e+06	1.8849e+07	2.844e+07
Com_1865_pos	Catharanthine	Catharanthine	C21 H24 N2 O2	336.18	5.33	337.187	pos	cpd:C09107	map00901 Indole alkaloid biosynthesis;map01063 Biosynthesis of alkaloids derived from shikimate pathway;map01100 Metabolic pathways;map01110 Biosynthesis of secondary metabolites	--	--	--	--	--	--	--	--	Invalid mass	No results	No match	Alkaloids and derivatives	Ibogan-type alkaloids	Not available	Ibogan-type alkaloids	1.45888e+07	1.12915e+07	8.8108e+06	2.39756e+07	1.53735e+07	3.9542e+07	2.88614e+07	3.10481e+07	1.97476e+07	1.20936e+07	1.02456e+07	1.19234e+07
Com_1908_pos	4-Pyridoxate	4-Pyridoxate; 4-Pyridoxic acid	C8 H9 N O4	183.054	5.332	166.05	pos	cpd:C00847	map00750 Vitamin B6 metabolism;map01100 Metabolic pathways;map01120 Microbial metabolism in diverse environments	HMDB0000017	--	Organoheterocyclic compounds	Pyridines and derivatives	Pyridinecarboxylic acids and derivatives	--	--	--	No results	No results	Full match	Organoheterocyclic compounds	Pyridines and derivatives	Pyridinecarboxylic acids and derivatives	Pyridinecarboxylic acids	2.53682e+07	1.93534e+07	2.81865e+07	9.0113e+06	1.73013e+07	1.22824e+07	1.84795e+07	2.44659e+07	2.43757e+07	2.47491e+07	4.86e+07	2.54583e+07
Com_1988_pos	10-Nitrolinoleate	--	C18 H31 N O4	325.225	6.462	326.232	pos	--	--	HMDB0005049	--	Lipids and lipid-like molecules	Fatty Acyls	Lineolic acids and derivatives	--	--	--	Full match	No results	No results	Lipids and lipid-like molecules	Fatty Acyls	Lineolic acids and derivatives	Lineolic acids and derivatives	2.48475e+07	1.65375e+07	1.95131e+07	1.0445e+07	1.04615e+07	1.65878e+07	1.21272e+07	1.82161e+07	1.81862e+07	2.58271e+07	4.65495e+07	2.99904e+07
Com_2015_pos	(5-L-Glutamyl)-L-amino acid	--	C8 H14 N2 O5	218.09	1.41	219.098	pos	--	--	--	--	--	--	--	--	--	--	No results	No results	Full match	Organic acids and derivatives	Carboxylic acids and derivatives	Amino acids, peptides, and analogues	N-acyl-alpha amino acids	4.05652e+07	3.3048e+07	4.29107e+07	2.10822e+07	2.9712e+07	2.41959e+07	3.79374e+07	2.78525e+07	3.90568e+07	4.11336e+07	4.60114e+07	4.1424e+07
Com_2043_pos	(-)-Norepinephrine N-hexoside	--	C14 H21 N O8	331.127	1.413	332.134	pos	--	--	--	--	--	--	--	--	--	--	No results	No results	Full match					4.57867e+07	2.10493e+07	3.05289e+07	3.63143e+07	2.92433e+07	2.64455e+07	1.82863e+07	1.78019e+07	2.9222e+07	1.6458e+07	1.58055e+07	1.77558e+07
Com_2249_pos	Gamma-Glu-Leu	--	C11 H20 N2 O5	260.137	3.728	261.145	pos	--	--	HMDB0011171	--	Organic acids and derivatives	Carboxylic acids and derivatives	Amino acids, peptides, and analogues	--	--	--	No results	No results	Full match	Organic acids and derivatives	Carboxylic acids and derivatives	Amino acids, peptides, and analogues	Dipeptides	3.12775e+07	2.24802e+07	2.79171e+07	2.15368e+07	2.20649e+07	1.6767e+07	3.90039e+07	2.28843e+07	2.2355e+07	3.0973e+07	3.25291e+07	2.62002e+07
Com_2268_pos	1-Monopalmitin	--	C19 H38 O4	330.277	9.615	353.266	pos	--	--	HMDB0245964	--	Lipids and lipid-like molecules	Glycerolipids	Monoradylglycerols	--	--	--	No results	No results	Full match	Lipids and lipid-like molecules	Glycerolipids	Monoradylglycerols	1-monoacylglycerols	2.87408e+07	2.18171e+07	1.47606e+07	3.20995e+07	2.54023e+07	2.47698e+07	1.53291e+07	1.51467e+07	1.12223e+07	2.74333e+07	2.49759e+07	2.96255e+07
Com_2294_pos	Picropodophyllin	Picropodophyllin	C22 H22 O8	414.132	5.441	415.139	pos	cpd:C10871	-	--	--	--	--	--	--	--	--	No results	No results	Full match	Lignans, neolignans and related compounds	Lignan lactones	Podophyllotoxins	Podophyllotoxins	3.58523e+07	1.05887e+07	3.34636e+07	2.88695e+07	1.2349e+07	3.13165e+07	3.4361e+07	2.6061e+07	2.76197e+07	2.27208e+07	2.45255e+07	2.60346e+07
Com_2306_pos	3,4,5-Trimethoxycinnamic acid	--	C12 H14 O5	238.084	5.592	239.091	pos	--	--	HMDB0002511	--	Phenylpropanoids and polyketides	Cinnamic acids and derivatives	Hydroxycinnamic acids and derivatives	--	--	--	No results	No results	Full match					4.24337e+06	2.59951e+07	3.23466e+07	2.43336e+07	1.86762e+07	1.74247e+07	2.04831e+07	2.73891e+06	2.09665e+07	2.15377e+07	1.48861e+07	9.08867e+06
Com_2473_pos	N-Acetylneuraminic acid	N-Acetylneuraminate; N-Acetylneuraminic acid; 5-Acetamido-3,5-dideoxy-D-glycero-D-galacto-2-nonulosonic acid; Neu5Ac	C11 H19 N O9	309.106	1.714	310.113	pos	cpd:C00270	map00520 Amino sugar and nucleotide sugar metabolism;map01100 Metabolic pathways	HMDB0000230	--	Organic oxygen compounds	Organooxygen compounds	Carbohydrates and carbohydrate conjugates	--	--	--	No results	No results	Full match	Organic oxygen compounds	Organooxygen compounds	Carbohydrates and carbohydrate conjugates	N-acylneuraminic acids	1.62756e+07	1.25202e+07	1.55667e+07	2.71246e+07	1.74179e+07	2.88404e+07	1.90036e+07	1.91084e+07	2.29678e+07	1.3196e+07	1.44644e+07	1.58364e+07
Com_2592_pos	5-Hydroxyindole-3-acetic acid	--	C10 H9 N O3	191.058	1.419	192.065	pos	--	--	HMDB0000763	--	Organoheterocyclic compounds	Indoles and derivatives	Indolyl carboxylic acids and derivatives	--	--	--	No results	No results	Full match	Organoheterocyclic compounds	Indoles and derivatives	Indolyl carboxylic acids and derivatives	Indole-3-acetic acid derivatives	3.79558e+07	3.18797e+07	3.74455e+07	1.26356e+07	1.42473e+07	1.12033e+07	2.27441e+07	3.3373e+07	2.06213e+07	2.76394e+07	2.68858e+07	2.71643e+07
Com_2595_pos	DIMBOA glucoside	(2R)-2-beta-D-Glucopyranosyloxy-4-hydroxy-7-methoxy-(2H)-1,4-benzoxazin-3(4H)-one; DIMBOA glucoside	C15 H19 N O10	373.102	2.085	374.109	pos	cpd:C15768	-	HMDB0301843	--	Organic oxygen compounds	Organooxygen compounds	Carbohydrates and carbohydrate conjugates	--	--	--	No results	No results	Full match	Organic oxygen compounds	Organooxygen compounds	Carbohydrates and carbohydrate conjugates	O-glycosyl compounds	5.40471e+06	5.21705e+06	6.59253e+06	1.42972e+07	1.09386e+07	2.73641e+07	1.007e+07	8.39182e+06	1.81303e+07	6.9039e+06	5.30756e+06	8.1899e+06
Com_2718_pos	Thromoboxane B1	--	C20 H36 O6	372.251	7.558	395.241	pos	--	--	--	--	--	--	--	--	--	--	Full match	No results	No results	Lipids and lipid-like molecules	Fatty Acyls	Eicosanoids	Thromboxanes	2.26863e+06	3.63274e+06	2.47134e+06	1.75064e+06	1.12613e+06	8.05161e+06	5.55254e+06	3.14386e+07	5.94196e+06	3.80916e+06	4.85096e+06	3.17814e+06
Com_2731_pos	Tricin O-malonylhexoside	--	C26 H26 O15	578.128	5.798	579.135	pos	--	--	--	--	--	--	--	--	--	--	No results	No results	Full match	Phenylpropanoids and polyketides	Flavonoids	O-methylated flavonoids	3'-O-methylated flavonoids	2.97033e+06	1.6402e+06	8.04814e+06	1.67077e+07	1.26456e+07	2.57104e+07	3.51157e+06	2.27664e+06	1.92881e+06	2.68032e+06	3.05632e+06	2.95968e+06
Com_2827_pos	Indole-3-pyruvate	Indolepyruvate; Indolepyruvic acid; (Indol-3-yl)pyruvate; Indole-3-pyruvate; 3-(Indol-3-yl)pyruvate	C11 H9 N O3	203.058	4.96	221.092	pos	cpd:C00331	map00380 Tryptophan metabolism;map01100 Metabolic pathways	HMDB0060484	--	Organoheterocyclic compounds	Indoles and derivatives	Indolyl carboxylic acids and derivatives	--	--	--	No results	No results	Full match	Organoheterocyclic compounds	Indoles and derivatives	Indolyl carboxylic acids and derivatives	Indolyl carboxylic acids and derivatives	1.36231e+07	8.00301e+06	1.45254e+07	1.98409e+07	1.50661e+07	2.35515e+07	2.91721e+07	2.2481e+07	3.05188e+07	2.55388e+07	2.58614e+07	2.51519e+07
Com_2828_pos	L-5-Hydroxytryptophan	--	C11 H12 N2 O3	220.085	4.957	221.092	pos	--	--	HMDB0000472	--	Organoheterocyclic compounds	Indoles and derivatives	Tryptamines and derivatives	--	--	--	No results	No results	Full match	Organoheterocyclic compounds	Indoles and derivatives	Tryptamines and derivatives	Serotonins	1.36231e+07	8.75673e+06	1.45254e+07	1.98409e+07	1.50661e+07	2.35515e+07	2.91721e+07	2.2481e+07	3.05188e+07	2.55388e+07	2.58614e+07	2.64386e+07
Com_2879_pos	Bilobalide	Bilobalide	C15 H18 O8	326.099	5.338	327.107	pos	cpd:C07605	-	HMDB0242203	--	Lipids and lipid-like molecules	Prenol lipids	Terpene lactones	--	--	--	No results	No results	Full match	Lipids and lipid-like molecules	Prenol lipids	Terpene lactones	Ginkgolides and bilobalides	2.10703e+07	3.70059e+07	1.76627e+07	1.55271e+06	2.17443e+07	1.73259e+07	1.2685e+07	1.34947e+07	1.7738e+07	1.12334e+07	1.21189e+07	1.23308e+07
Com_2895_pos	Daphnetin	7,8-Dihydroxycoumarin; Daphnetin	C9 H6 O4	178.027	4.991	179.034	pos	cpd:C03093	-	--	--	--	--	--	--	--	--	No results	No results	Full match	Phenylpropanoids and polyketides	Coumarins and derivatives	Hydroxycoumarins	7,8-dihydroxycoumarins	1.28509e+07	8.19755e+06	1.507e+07	1.2027e+07	2.24635e+07	2.39639e+07	1.7517e+07	1.5586e+07	2.58967e+07	1.23252e+07	1.71491e+07	1.94478e+07
Com_2903_pos	Lithospermoside	Lithospermoside; Griffonin	C14 H19 N O8	329.112	5.486	330.119	pos	cpd:C17771	-	--	--	--	--	--	--	--	--	No results	No results	Full match	Organic oxygen compounds	Organooxygen compounds	Carbohydrates and carbohydrate conjugates	O-glycosyl compounds	1.89796e+07	1.97369e+07	1.76609e+07	1.32732e+07	2.64368e+07	4.36973e+06	1.55923e+07	1.20432e+07	1.82513e+07	1.1282e+07	1.1744e+07	1.27285e+07
Com_2916_pos	(-)-3-(3,4-Dihydroxyphenyl)-2-methylalanine	--	C10 H13 N O4	211.085	3.975	212.092	pos	--	--	--	--	--	--	--	--	--	--	No results	No results	Full match					8.67065e+06	3.64777e+07	5.59532e+06	4.96336e+06	3.28871e+06	5.94201e+06	5.45983e+06	5.05818e+06	3.55033e+06	2.81873e+06	4.51709e+06	4.41972e+06
Com_2969_pos	Toddalolactone	--	C16 H20 O6	308.126	5.656	309.133	pos	--	--	--	--	--	--	--	--	--	--	No results	No results	Full match	Phenylpropanoids and polyketides	Coumarins and derivatives	Not available	Coumarins and derivatives	2.61471e+07	2.33775e+07	3.18502e+07	2.35046e+07	2.22694e+07	2.33339e+07	2.28826e+07	2.22698e+07	2.40423e+07	2.3053e+07	2.27804e+07	2.13439e+07
Com_3086_pos	Dulcitol	Galactitol; Dulcitol; Dulcose	C6 H14 O6	182.079	1.312	205.068	pos	cpd:C01697	map00052 Galactose metabolism;map01100 Metabolic pathways;map02060 Phosphotransferase system (PTS)	HMDB0011632	--	Organic oxygen compounds	Organooxygen compounds	Carbohydrates and carbohydrate conjugates	--	--	--	No results	No results	Full match	Organic oxygen compounds	Organooxygen compounds	Carbohydrates and carbohydrate conjugates	Sugar alcohols	3.59005e+07	3.19201e+06	8.13226e+06	2.41704e+06	2.09348e+06	4.53523e+06	2.75745e+06	1.56165e+06	1.23305e+06	1.5971e+06	1.56663e+06	2.93261e+06
Com_3217_pos	Picrotoxinin	Picrotoxinin	C15 H16 O6	292.094	5.484	293.101	pos	cpd:C09529	map07230 GABA-A receptor agonists/antagonists	HMDB0240274	--	Organoheterocyclic compounds	Furopyrans	-	--	--	--	No results	No results	Full match	Organoheterocyclic compounds	Furopyrans	Not available	Furopyrans	1.58517e+07	1.62285e+07	2.89526e+07	1.48686e+07	1.67302e+07	1.49285e+07	1.56992e+07	2.56813e+07	1.04308e+07	1.19927e+07	1.14069e+07	2.08509e+07
Com_3263_pos	D-glutamine	D-Glutamine; D-2-Aminoglutaramic acid	C5 H10 N2 O3	146.07	5.112	147.077	pos	cpd:C00819	map00471 D-Glutamine and D-glutamate metabolism;map01100 Metabolic pathways	HMDB0003423	--	Organic acids and derivatives	Carboxylic acids and derivatives	Amino acids, peptides, and analogues	--	--	--	No results	No results	Full match	Organic acids and derivatives	Carboxylic acids and derivatives	Amino acids, peptides, and analogues	D-alpha-amino acids	1.39751e+07	3.87112e+06	6.6942e+06	3.17207e+06	1.16136e+07	4.17814e+06	2.53341e+07	1.0882e+07	1.27083e+07	3.93902e+06	3.63182e+06	4.38837e+06
Com_3296_pos	N-Acetylornithine	N-Acetylornithine; N2-Acetyl-L-ornithine	C7 H14 N2 O3	174.1	1.406	175.108	pos	cpd:C00437	map00220 Arginine biosynthesis;map01100 Metabolic pathways;map01110 Biosynthesis of secondary metabolites;map01130 Biosynthesis of antibiotics;map01210 2-Oxocarboxylic acid metabolism;map01230 Biosynthesis of amino acids	HMDB0240589	--	Organic acids and derivatives	Carboxylic acids and derivatives	Amino acids, peptides, and analogues	--	--	--	No results	No results	Full match	Organic acids and derivatives	Carboxylic acids and derivatives	Amino acids, peptides, and analogues	N-acyl-alpha amino acids	9.14077e+06	6.68098e+06	6.85154e+06	6.83228e+06	1.60634e+07	2.05902e+07	1.48737e+07	1.44024e+07	2.2322e+07	5.76795e+06	7.86499e+06	6.71505e+06
Com_3298_pos	Sattabacin	--	C13 H18 O2	206.131	5.936	207.138	pos	--	--	--	--	--	--	--	--	--	--	No results	No results	Full match	Benzenoids	Benzene and substituted derivatives	Not available	Benzene and substituted derivatives	1.28527e+07	1.04455e+07	2.25969e+07	5.56565e+06	7.52296e+06	1.49633e+07	8.60034e+06	8.15376e+06	6.91257e+06	2.17078e+07	2.60554e+07	2.44971e+07
Com_3368_pos	Tryptophol	Indole-3-ethanol; Tryptophol	C10 H11 N O	161.084	2.314	162.091	pos	cpd:C00955	map00380 Tryptophan metabolism	HMDB0003447	--	Organoheterocyclic compounds	Indoles and derivatives	Indoles	--	--	--	No results	No results	Full match	Organoheterocyclic compounds	Indoles and derivatives	Indoles	3-alkylindoles	7.09713e+06	1.54966e+07	7.31782e+06	3.77972e+06	4.43465e+06	5.00906e+06	2.43738e+07	9.72867e+06	5.69901e+06	5.70821e+06	6.20324e+06	5.7137e+06
Com_3427_pos	Nicotianamine	Nicotianamine	C12 H21 N3 O6	303.143	4.739	304.151	pos	cpd:C05324	-	HMDB0255025	--	Organic acids and derivatives	Carboxylic acids and derivatives	Amino acids, peptides, and analogues	--	--	--	No results	No results	Full match	Organic acids and derivatives	Carboxylic acids and derivatives	Amino acids, peptides, and analogues	L-alpha-amino acids	1.76921e+07	1.84257e+07	1.51269e+07	1.62501e+07	1.47649e+07	1.5713e+07	2.18201e+07	1.82885e+07	2.0204e+07	2.41593e+07	2.2596e+07	2.41665e+07
Com_3490_pos	Dihydrocapsaicin	Dihydrocapsaicin	C18 H29 N O3	307.215	6.134	325.249	pos	cpd:C16952	-	HMDB0038457	LMFA08020318	Benzenoids	Phenols	Methoxyphenols	Fatty Acyls [FA]	Fatty amides [FA08]	N-acyl amines [FA0802]	No results	No results	Full match	Benzenoids	Phenols	Methoxyphenols	Methoxyphenols	8.88056e+06	1.03847e+07	1.06562e+07	4.0979e+06	7.68409e+06	1.91487e+07	1.01834e+07	6.06107e+06	7.4071e+06	1.11524e+07	9.95669e+06	9.59465e+06
Com_3674_pos	Ala-Gln	--	C8 H15 N3 O4	217.106	1.393	218.113	pos	--	--	HMDB0248109	--	Organic acids and derivatives	Carboxylic acids and derivatives	Amino acids, peptides, and analogues	--	--	--	No results	No results	Full match	Organic acids and derivatives	Carboxylic acids and derivatives	Amino acids, peptides, and analogues	Peptides	1.79829e+07	1.46197e+07	1.54544e+07	1.44044e+07	8.44243e+06	1.38528e+07	2.7899e+06	1.56517e+07	1.2935e+07	2.20473e+07	1.91529e+07	1.96595e+07
Com_3706_pos	Gly-Tyr-Ala	--	C14 H19 N3 O5	309.133	5.285	292.129	pos	--	--	--	--	--	--	--	--	--	--	No results	No results	Full match	Organic acids and derivatives	Carboxylic acids and derivatives	Amino acids, peptides, and analogues	Oligopeptides	1.70267e+07	2.20379e+07	1.66864e+07	1.15089e+07	9.71225e+06	1.02307e+07	1.99147e+07	1.71668e+07	1.70117e+07	2.1834e+07	1.94129e+07	1.9679e+07
Com_3778_pos	Lactucin	Lactucin	C15 H16 O5	276.1	5.687	277.107	pos	cpd:C09489	-	HMDB0035814	--	Organoheterocyclic compounds	Lactones	Gamma butyrolactones	--	--	--	No results	No results	Full match	Organoheterocyclic compounds	Lactones	Gamma butyrolactones	Gamma butyrolactones	2.09093e+07	2.23785e+07	1.56608e+07	1.65187e+07	1.80766e+07	1.70866e+07	2.08691e+07	2.10205e+07	1.99666e+07	1.69307e+07	1.76078e+07	1.80591e+07
Com_3779_pos	beta-Alanine methyl ester hydrochloride	--	C4 H10 Cl N O2	139.04	5.079	140.047	pos	--	--	--	--	--	--	--	--	--	--	No results	No results	Full match					1.26729e+07	1.91541e+07	9.60071e+06	1.74845e+07	1.20123e+07	430601	1.11789e+07	9.32032e+06	1.29056e+07	7.16131e+06	8.14927e+06	7.94672e+06
Com_3786_pos	Methylophiopogonanone A	--	C19 H18 O6	342.111	6.069	343.118	pos	--	--	--	--	--	--	--	--	--	--	No results	No results	Full match	Phenylpropanoids and polyketides	Homoisoflavonoids	Homoisoflavans	Homoisoflavanones	2.2325e+07	2.38028e+07	1.27274e+07	1.57579e+07	1.55105e+07	1.7171e+07	2.09448e+07	1.677e+07	1.4136e+07	1.67948e+07	1.84295e+07	1.89349e+07
Com_3815_pos	Ptaquiloside	Ptaquiloside; Braxin C	C20 H30 O8	398.192	5.83	399.2	pos	cpd:C19515	-	HMDB0242690	--	Organic oxygen compounds	Organooxygen compounds	Carbohydrates and carbohydrate conjugates	--	--	--	No results	No results	Full match	Organic oxygen compounds	Organooxygen compounds	Carbohydrates and carbohydrate conjugates	O-glycosyl compounds	1.88357e+07	1.44024e+07	1.8483e+07	1.31628e+06	3.11478e+06	1.45626e+07	4.90334e+06	1.96672e+07	1.52588e+07	1.83394e+07	2.15021e+07	8.69347e+06
Com_3853_pos	Ophiopogonanone E	--	C19 H20 O7	360.121	5.572	361.128	pos	--	--	--	--	--	--	--	--	--	--	No results	No results	Full match	Phenylpropanoids and polyketides	Homoisoflavonoids	Homoisoflavans	Homoisoflavanones	1.48419e+07	1.70204e+07	1.32653e+07	1.6285e+07	1.8576e+07	1.51322e+07	1.70495e+07	9.70903e+06	1.36308e+07	1.04193e+07	1.07359e+07	1.06978e+07
Com_3876_pos	Artemether	--	C16 H26 O5	298.178	7.642	321.167	pos	--	--	HMDB0015643	--	Lipids and lipid-like molecules	Prenol lipids	Sesquiterpenoids	--	--	--	No results	No results	Full match	Lipids and lipid-like molecules	Prenol lipids	Sesquiterpenoids	Artemisinins	3.87406e+06	4.25485e+06	1.34779e+07	1.14626e+07	2.18992e+06	1.67097e+07	7.72298e+06	9.27419e+06	6.4719e+06	1.00878e+07	9.36055e+06	9.98609e+06
Com_3909_pos	Verbenalin	Verbenalin; Cornin (glycoside)	C17 H24 O10	388.138	5.333	411.127	pos	cpd:C09802	-	HMDB0301853	LMPR0102070016	Lipids and lipid-like molecules	Prenol lipids	Terpene glycosides	Prenol Lipids [PR]	Isoprenoids [PR01]	C10 isoprenoids (monoterpenes) [PR0102]	No results	No results	Full match	Lipids and lipid-like molecules	Prenol lipids	Terpene glycosides	Iridoid O-glycosides	1.21575e+07	1.67365e+07	1.64935e+07	1.60296e+07	1.53604e+07	1.25289e+07	1.36746e+07	1.15462e+07	1.43432e+07	6.94422e+06	5.05281e+06	1.10289e+07
Com_3956_pos	5-Aminosalicylic Acid	--	C7 H7 N O3	153.043	5.269	154.05	pos	--	--	HMDB0014389	--	Benzenoids	Benzene and substituted derivatives	Benzoic acids and derivatives	--	--	--	No results	No results	Full match	Benzenoids	Benzene and substituted derivatives	Benzoic acids and derivatives	Aminobenzoic acids	1.15968e+07	9.45634e+06	1.14649e+07	9.02022e+06	1.79707e+07	6.21928e+06	8.34386e+06	1.32962e+07	1.24541e+07	9.03753e+06	8.75154e+06	8.22107e+06
Com_4124_pos	Protocatechuic acid	3,4-Dihydroxybenzoate; 3,4-Dihydroxybenzoic acid; Protocatechuate; Protocatechuic acid	C7 H6 O4	154.027	5.29	155.034	pos	cpd:C00230	map00362 Benzoate degradation;map00400 Phenylalanine, tyrosine and tryptophan biosynthesis;map00623 Toluene degradation;map00624 Polycyclic aromatic hydrocarbon degradation;map00627 Aminobenzoate degradation;map01061 Biosynthesis of phenylpropanoids;map01100 Metabolic pathways;map01110 Biosynthesis of secondary metabolites;map01120 Microbial metabolism in diverse environments;map01130 Biosynthesi…	HMDB0001856	--	Benzenoids	Benzene and substituted derivatives	Benzoic acids and derivatives	--	--	--	No results	No results	Full match	Benzenoids	Benzene and substituted derivatives	Benzoic acids and derivatives	Hydroxybenzoic acid derivatives	1.42845e+07	1.86625e+07	1.37491e+07	1.35924e+07	1.22094e+07	1.19985e+07	1.27951e+07	1.33792e+07	1.89823e+07	1.4255e+07	9.99793e+06	1.26434e+07
Com_4150_pos	Sodium Houttuyfonate	--	C14 H27 Na O5 S	330.146	5.798	331.153	pos	--	--	--	--	--	--	--	--	--	--	No results	No results	Full match	Organic acids and derivatives	Organic sulfonic acids and derivatives	Organosulfonic acids and derivatives	Organosulfonic acids	8.88126e+06	1.37133e+07	4.23722e+06	1.1436e+07	1.0585e+07	1.51708e+07	1.3359e+07	1.16845e+07	1.07258e+07	1.25291e+07	1.31354e+07	1.56868e+07
Com_4173_pos	N-(2-Hydroxyethyl)iminodiacetic acid	--	C6 H11 N O5	177.064	1.4	178.071	pos	--	--	--	--	--	--	--	--	--	--	No results	No results	Full match					2.15417e+07	1.4452e+07	2.01268e+07	1.19908e+07	1.35027e+07	1.50902e+07	1.6371e+07	9.04184e+06	1.42839e+07	1.18304e+07	1.24714e+07	1.21065e+07
Com_4179_pos	Caffeic acid O-glucoside	--	C15 H18 O9	342.096	5.469	343.103	pos	--	--	--	--	--	--	--	--	--	--	No results	No results	Full match	Organic oxygen compounds	Organooxygen compounds	Carbohydrates and carbohydrate conjugates	Phenolic glycosides	1.40557e+07	2.31078e+07	1.02858e+07	1.4915e+07	7.11385e+06	1.18677e+07	1.52108e+07	1.06438e+07	1.44183e+07	7.61698e+06	8.8859e+06	6.28235e+06
Com_4222_pos	6-Chloronicotinic acid	--	C6 H4 Cl N O2	156.993	5.746	158.001	pos	--	--	HMDB0247049	--	Organoheterocyclic compounds	Pyridines and derivatives	Pyridinecarboxylic acids and derivatives	--	--	--	No results	No results	Full match	Organoheterocyclic compounds	Diazinanes	Piperazines	Pyridinylpiperazines	7.0419e+06	5.78146e+06	6.0117e+06	1.14736e+07	5.37547e+06	5.35135e+06	1.07081e+07	1.7911e+07	1.84015e+07	9.90297e+06	1.14065e+07	1.12935e+07
Com_4271_pos	Nor-9-carboxy-δ9-THC	--	C21 H28 O4	306.241	7.225	345.204	pos	--	--	--	--	--	--	--	--	--	--	Invalid mass	No results	No results	Organoheterocyclic compounds	Benzopyrans	1-benzopyrans	2,2-dimethyl-1-benzopyrans	5.19557e+06	7.60132e+06	2.28399e+07	5.83988e+06	1.84508e+06	1.38043e+07	1.2469e+07	1.0648e+07	7.96572e+06	7.17728e+06	1.02538e+07	995503
Com_4301_pos	Valepotriate	--	C22 H30 O8	422.193	5.926	423.2	pos	--	--	HMDB0034493	--	Lipids and lipid-like molecules	Prenol lipids	Monoterpenoids	--	--	--	No results	No results	Full match	Lipids and lipid-like molecules	Prenol lipids	Monoterpenoids	Iridoids and derivatives	1.80496e+07	1.32195e+07	2.0767e+07	1.05173e+07	1.05675e+07	7.61833e+06	1.76425e+07	1.29557e+07	1.29319e+07	1.47328e+07	1.62367e+07	1.66826e+07
Com_4343_pos	Isopimpinellin	Isopimpinellin; 5,8-Dimethoxypsoralen	C13 H10 O5	246.053	5.497	247.06	pos	cpd:C02162	map01061 Biosynthesis of phenylpropanoids;map01110 Biosynthesis of secondary metabolites	HMDB0034312	--	Phenylpropanoids and polyketides	Coumarins and derivatives	Furanocoumarins	--	--	--	No results	No results	Full match	Phenylpropanoids and polyketides	Coumarins and derivatives	Furanocoumarins	8-methoxypsoralens	1.10732e+07	1.09273e+07	9.46807e+06	9.54734e+06	8.4746e+06	8.44191e+06	1.09578e+07	1.07202e+07	1.77001e+07	7.17438e+06	7.31493e+06	7.62265e+06
Com_4434_pos	1,2,3,6,7-Pentamethoxyxanthone	--	C18 H18 O7	346.106	5.151	347.113	pos	--	--	--	--	--	--	--	--	--	--	No results	No results	Full match					7.15263e+06	5.32732e+06	4.79105e+06	9.81999e+06	1.55081e+07	7.29163e+06	2.19494e+06	3.32188e+06	4.90827e+06	2.60122e+06	3.40191e+06	3.22532e+06
Com_4456_pos	Muramic acid	Muramic acid; 3-O-alpha-Carboxyethyl-D-glucosamine; 2-Amino-3-O-[(R)-1-carboxyethyl]-2-deoxy-D-glucopyranose	C9 H17 N O7	251.1	1.334	252.108	pos	cpd:C06470	-	HMDB0003254	--	Organic oxygen compounds	Organooxygen compounds	Carbohydrates and carbohydrate conjugates	--	--	--	No results	No results	Full match	Organic oxygen compounds	Organooxygen compounds	Carbohydrates and carbohydrate conjugates	Sugar acids and derivatives	1.93628e+07	1.44079e+07	1.83908e+07	1.12469e+07	1.54298e+07	9.91345e+06	1.07894e+07	1.1903e+07	1.41196e+07	1.31791e+07	1.24775e+07	1.16895e+07
Com_4661_pos	6-Shogaol	--	C17 H24 O3	276.173	6.696	277.18	pos	--	--	--	--	--	--	--	--	--	--	No results	No results	Full match	Benzenoids	Phenols	Methoxyphenols	Shogaols	7.73281e+06	8.30583e+06	1.23042e+07	3.90014e+06	2.04826e+06	9.86403e+06	1.59593e+07	8.38676e+06	1.11827e+07	1.17382e+07	9.77375e+06	1.26897e+07
Com_4685_pos	L-Kynurenine	L-Kynurenine; 3-Anthraniloyl-L-alanine	C10 H12 N2 O3	208.085	5.602	439.159	pos	cpd:C00328	map00380 Tryptophan metabolism;map01100 Metabolic pathways;map05143 African trypanosomiasis	HMDB0000684	--	Organic oxygen compounds	Organooxygen compounds	Carbonyl compounds	--	--	--	No results	No results	Full match	Organic oxygen compounds	Organooxygen compounds	Carbonyl compounds	Alkyl-phenylketones	1.82232e+07	2.71523e+06	2.03731e+07	1.0825e+07	8.84753e+06	8.33335e+06	1.08932e+07	1.16054e+07	1.80468e+06	1.37017e+07	1.35298e+07	1.44087e+07
Com_4782_pos	Tetracycline	Tetracycline	C22 H24 N2 O8	404.169	5.606	427.158	pos	cpd:C06570	map00253 Tetracycline biosynthesis;map01057 Biosynthesis of type II polyketide products;map01130 Biosynthesis of antibiotics;map04976 Bile secretion	HMDB0014897	--	Phenylpropanoids and polyketides	Tetracyclines	-	--	--	--	Invalid mass	No results	No results	Phenylpropanoids and polyketides	Tetracyclines	Not available	Tetracyclines	1.43275e+07	1.29242e+07	1.22277e+07	9.59563e+06	9.52688e+06	9.61411e+06	1.41962e+07	8.22457e+06	1.57157e+07	1.42156e+07	1.00678e+07	747280
Com_4787_pos	Hastatoside	--	C17 H24 O11	404.13	5.283	405.137	pos	--	--	HMDB0301945	--	Lipids and lipid-like molecules	Prenol lipids	Terpene glycosides	--	--	--	No results	No results	Full match	Lipids and lipid-like molecules	Prenol lipids	Terpene glycosides	Iridoid O-glycosides	8.82434e+06	1.13288e+07	1.80187e+07	2.34901e+06	2.59914e+06	3.12132e+06	3.35817e+06	3.9475e+06	2.55508e+06	1.56403e+07	1.49643e+07	1.3571e+07
Com_4953_pos	Astragalus polyphenols	--	C20 H22 O9	406.125	5.468	407.132	pos	--	--	--	--	--	--	--	--	--	--	No results	No results	Full match	Phenylpropanoids and polyketides	Stilbenes	Stilbene glycosides	Stilbene glycosides	1.50457e+07	5.77942e+06	1.31171e+06	1.23528e+07	7.81305e+06	3.44848e+06	9.51992e+06	8.43624e+06	1.37987e+07	8.9094e+06	9.54983e+06	8.15194e+06
Com_4961_pos	(+)-epipinoresinol-4-O-beta-D-glucoside	--	C26 H32 O11	520.195	5.276	503.192	pos	--	--	--	--	--	--	--	--	--	--	No results	No results	Full match	Lignans, neolignans and related compounds	Lignan glycosides	Not available	Lignan glycosides	8.1469e+06	4.57757e+06	8.77618e+06	1.23266e+07	1.30865e+07	1.11848e+07	5.19424e+06	8.16688e+06	4.53646e+06	408205	2.89061e+06	2.71625e+06
Com_4998_pos	LPE 18:3	--	C23 H42 N O7 P	475.27	8.35	476.278	pos	--	--	--	LMGP02050043	--	--	--	Glycerophospholipids [GP]	Glycerophosphoethanolamines [GP02]	Monoacylglycerophosphoethanolamines [GP0205]	No results	Full match	No results	Lipids and lipid-like molecules	Glycerophospholipids	Glycerophosphoethanolamines	1-acyl-sn-glycero-3-phosphoethanolamines	1.22448e+07	1.18261e+07	1.69162e+06	5.3654e+06	1.40364e+06	3.36404e+06	8.94203e+06	934952	2.18636e+06	1.48458e+07	1.1358e+07	1.3699e+07
Com_5161_pos	Ala-trp	--	C14 H17 N3 O3	275.127	5.31	276.135	pos	--	--	HMDB0013209	--	Organic acids and derivatives	Carboxylic acids and derivatives	Amino acids, peptides, and analogues	--	--	--	No results	No results	Full match	Organic acids and derivatives	Carboxylic acids and derivatives	Amino acids, peptides, and analogues	Dipeptides	1.2392e+07	1.22248e+07	1.4053e+07	8.26435e+06	7.54801e+06	6.91967e+06	1.1847e+07	1.05674e+07	1.26744e+07	1.41995e+07	1.27696e+07	1.33982e+07
Com_5223_pos	Trilobatin	--	C21 H24 O10	436.138	5.46	419.136	pos	--	--	HMDB0037505	LMPK12120518	Phenylpropanoids and polyketides	Flavonoids	Flavonoid glycosides	Polyketides [PK]	Flavonoids [PK12]	Chalcones and dihydrochalcones [PK1212]	No results	No results	Full match	Phenylpropanoids and polyketides	Flavonoids	Flavonoid glycosides	Flavonoid O-glycosides	1.16452e+07	9.7463e+06	8.05618e+06	1.06519e+07	1.02482e+07	7.87779e+06	6.79965e+06	7.65281e+06	1.40324e+07	5.97527e+06	5.84543e+06	6.55817e+06
Com_5228_pos	6-Phosphogluconic acid	--	C6 H13 O10 P	276.025	1.329	277.032	pos	--	--	HMDB0001316	--	Organic oxygen compounds	Organooxygen compounds	Carbohydrates and carbohydrate conjugates	--	--	--	No results	No results	Full match					1.44467e+07	1.53065e+07	1.75818e+07	4.82034e+06	7.81628e+06	5.12253e+06	1.37843e+07	8.04109e+06	1.03311e+07	6.8174e+06	6.92559e+06	7.16549e+06
Com_5234_pos	5-O-Methylvisammioside	--	C22 H28 O10	452.167	5.768	453.174	pos	--	--	--	--	--	--	--	--	--	--	No results	No results	Full match	Organoheterocyclic compounds	Benzopyrans	1-benzopyrans	Furanochromones	9.20897e+06	8.96963e+06	5.21299e+06	4.2656e+06	7.25184e+06	7.62048e+06	1.37687e+07	8.9243e+06	1.30004e+07	1.25944e+07	4.72458e+06	7.2581e+06
Com_5264_pos	10-Gingerol	--	C21 H34 O4	350.246	6.308	351.253	pos	--	--	HMDB0005783	--	Benzenoids	Phenols	Methoxyphenols	--	--	--	No results	No results	Full match	Benzenoids	Phenols	Methoxyphenols	Gingerols	7.97645e+06	8.08903e+06	6.23534e+06	7.22203e+06	2.55825e+06	1.1261e+07	5.80869e+06	8.02594e+06	7.63286e+06	4.43544e+06	5.9804e+06	4.52579e+06
Com_5288_pos	(-)-epigallocatechin	(-)-Epigallocatechin; Epigallocatechol	C15 H14 O7	306.074	5.481	307.081	pos	cpd:C12136	map00941 Flavonoid biosynthesis;map01110 Biosynthesis of secondary metabolites	HMDB0038361	--	Phenylpropanoids and polyketides	Flavonoids	Flavans	--	--	--	No results	No results	Full match	Phenylpropanoids and polyketides	Flavonoids	Flavans	Epigallocatechins	9.30283e+06	1.06774e+07	7.87214e+06	6.58783e+06	1.23557e+07	1.81319e+06	1.00199e+07	9.75885e+06	1.06424e+07	8.30151e+06	8.12332e+06	6.85966e+06
Com_5407_pos	Embelin	Embelin	C17 H26 O4	294.183	6.703	295.191	pos	cpd:C10342	-	HMDB0251767	LMPK15050006	Organic oxygen compounds	Organooxygen compounds	Carbonyl compounds	Polyketides [PK]	Phenolic lipids [PK15]	Alkyl hydroquinones and derivatives [PK1505]	No results	No results	Full match	Organic oxygen compounds	Organooxygen compounds	Carbonyl compounds	P-benzoquinones	4.53531e+06	3.9115e+06	1.48169e+07	1.42081e+06	1.9827e+06	9.94466e+06	1.07276e+07	4.30865e+06	7.98744e+06	1.09967e+07	1.10915e+07	1.32952e+07
Com_5471_pos	Diosbulbin B	--	C19 H20 O6	344.126	5.504	345.133	pos	--	--	HMDB0036777	--	Organoheterocyclic compounds	Naphthofurans	-	--	--	--	No results	No results	Full match	Organoheterocyclic compounds	Naphthofurans	Not available	Naphthofurans	9.92049e+06	1.25098e+07	9.59764e+06	8.59786e+06	1.11021e+07	1.05937e+07	8.07623e+06	7.97642e+06	6.94893e+06	4.74146e+06	5.54265e+06	5.55996e+06
Com_5503_pos	Glutathione	Glutathione; 5-L-Glutamyl-L-cysteinylglycine; N-(N-gamma-L-Glutamyl-L-cysteinyl)glycine; gamma-L-Glutamyl-L-cysteinyl-glycine; GSH; Reduced glutathione	C10 H17 N3 O6 S	307.084	5.742	308.092	pos	cpd:C00051	map00270 Cysteine and methionine metabolism;map00480 Glutathione metabolism;map01100 Metabolic pathways;map02010 ABC transporters;map04216 Ferroptosis;map04918 Thyroid hormone synthesis;map04976 Bile secretion	HMDB0000125	--	Organic acids and derivatives	Carboxylic acids and derivatives	Amino acids, peptides, and analogues	--	--	--	No results	No results	Full match	Organic acids and derivatives	Carboxylic acids and derivatives	Amino acids, peptides, and analogues	Peptides	4.12411e+06	3.00467e+06	3.90508e+06	9.88355e+06	2.43364e+06	1.05102e+07	2.66763e+06	2.95521e+06	3.28433e+06	2.56346e+06	3.28925e+06	3.23087e+06
Com_5649_pos	Palmitoyl ethanolamide	--	C18 H37 N O2	299.283	9.477	300.29	pos	--	--	HMDB0002100	LMFA08040057	Organic acids and derivatives	Carboximidic acids and derivatives	Carboximidic acids	Fatty Acyls [FA]	Fatty amides [FA08]	N-acyl ethanolamines (endocannabinoids) [FA0804]	Full match	No results	Full match	Organic acids and derivatives	Carboximidic acids and derivatives	Carboximidic acids	Carboximidic acids	9.36248e+06	6.64613e+06	9.38829e+06	6.52486e+06	5.76079e+06	7.90026e+06	1.03697e+07	8.96159e+06	6.34826e+06	1.24579e+07	1.11104e+07	1.10233e+07
Com_5668_pos	Isosakuranetin	Isosakuranetin; 4'-Methoxy-5,7-dihydroxyflavonone; 4'-Methylnaringenin	C16 H14 O5	286.084	5.709	287.092	pos	cpd:C05334	-	HMDB0253690	LMPK12140355	Phenylpropanoids and polyketides	Flavonoids	O-methylated flavonoids	Polyketides [PK]	Flavonoids [PK12]	Flavanones [PK1214]	No results	No results	Full match	Phenylpropanoids and polyketides	Flavonoids	O-methylated flavonoids	4'-O-methylated flavonoids	6.99434e+06	6.7341e+06	5.74539e+06	5.84537e+06	5.85889e+06	4.99277e+06	7.95501e+06	9.71077e+06	1.24476e+07	5.96759e+06	6.29985e+06	5.69733e+06
Com_5711_pos	Methyl dihydrojasmonate	--	C13 H22 O3	226.157	7.663	227.164	pos	--	--	HMDB0031740	--	Lipids and lipid-like molecules	Fatty Acyls	Lineolic acids and derivatives	--	--	--	Full match	No results	Full match	Lipids and lipid-like molecules	Fatty Acyls	Lineolic acids and derivatives	Jasmonic acids	8.74666e+06	1.33797e+07	1.12281e+07	1.08957e+06	3.21263e+06	9.34374e+06	7.54964e+06	1.21454e+07	7.9654e+06	5.61944e+06	5.30591e+06	5.84805e+06
Com_5799_pos	Agarotetrol	--	C17 H18 O6	318.11	5.484	319.118	pos	--	--	--	--	--	--	--	--	--	--	No results	No results	Full match	Organoheterocyclic compounds	Pyrans	Pyranones and derivatives	Pyranones and derivatives	1.05727e+07	1.24826e+07	1.06007e+06	9.21005e+06	9.61845e+06	9.73734e+06	1.12363e+07	1.16234e+07	1.05156e+07	8.5452e+06	8.23168e+06	8.32764e+06
Com_5887_pos	Leonurine	Leonurine; Norboldine	C14 H21 N3 O5	311.148	4.806	329.182	pos	cpd:C16985	-	HMDB0254014	--	Benzenoids	Benzene and substituted derivatives	Benzoic acids and derivatives	--	--	--	No results	No results	Full match	Benzenoids	Benzene and substituted derivatives	Benzoic acids and derivatives	Gallic acid and derivatives	6.61118e+06	8.95417e+06	6.79534e+06	4.95242e+06	5.6675e+06	4.6631e+06	1.16029e+07	6.91473e+06	8.16996e+06	1.01375e+07	7.37019e+06	9.47351e+06
Com_6020_pos	L-Leucyl-L-alanine Hydrate	--	C9 H18 N2 O3	202.132	4.617	203.139	pos	--	--	--	--	--	--	--	--	--	--	No results	No results	Full match	Organic acids and derivatives	Carboxylic acids and derivatives	Amino acids, peptides, and analogues	Peptides	1.22283e+07	1.08071e+07	1.44317e+07	4.58222e+06	4.56138e+06	4.9077e+06	1.03869e+07	8.58923e+06	1.12193e+07	7.45598e+06	7.6907e+06	8.21631e+06
Com_6043_pos	Procyanidin A2	--	C30 H24 O12	576.128	5.569	577.136	pos	--	--	HMDB0037655	--	Phenylpropanoids and polyketides	Flavonoids	Biflavonoids and polyflavonoids	--	--	--	No results	No results	Full match	Phenylpropanoids and polyketides	Flavonoids	Biflavonoids and polyflavonoids	Biflavonoids and polyflavonoids	1.47608e+07	1.34279e+07	1.22804e+07	2.84509e+06	6.32952e+06	2.88496e+06	6.52804e+06	1.02407e+06	5.07374e+06	3.60069e+06	4.82887e+06	4.6815e+06
Com_6266_pos	Arabidopyl ketoadipic acid	--	C15 H14 O9	338.064	5.008	339.071	pos	--	--	--	--	--	--	--	--	--	--	No results	No results	Full match					9.92809e+06	9.27401e+06	6.36694e+06	4.86289e+06	5.61531e+06	7.05076e+06	1.05599e+07	4.94507e+06	3.18568e+06	5.26968e+06	2.16896e+06	5.80152e+06
Com_6512_pos	Polygalic acid	--	C29 H44 O6	488.312	8.577	489.319	pos	--	--	--	--	--	--	--	--	--	--	No results	No results	Full match	Lipids and lipid-like molecules	Steroids and steroid derivatives	Hydroxysteroids	12-alpha-hydroxysteroids	5.42719e+06	1.62383e+06	6.68252e+06	7.14744e+06	3.92073e+06	8.20017e+06	9.92699e+06	4.69843e+06	4.10102e+06	7.61881e+06	7.23086e+06	8.44014e+06
Com_6566_pos	1-Linoleoyl-Rac-Glycerol	--	C21 H38 O4	354.276	8.128	355.283	pos	--	--	--	--	--	--	--	--	--	--	No results	No results	Full match	Lipids and lipid-like molecules	Fatty Acyls	Lineolic acids and derivatives	Lineolic acids and derivatives	1.67664e+06	2.11308e+06	1.9505e+06	8.20189e+06	874561	3.70741e+06	310862	1.63818e+06	1.45417e+06	1.06455e+06	2.23375e+06	2.00188e+06
Com_6573_pos	3-O-p-coumaroyl shikimic acid O-hexoside	--	C22 H26 O12	482.141	5.341	483.149	pos	--	--	--	--	--	--	--	--	--	--	No results	No results	Full match					8.83491e+06	9.57026e+06	5.87941e+06	7.19509e+06	6.17712e+06	5.38179e+06	7.70438e+06	6.32233e+06	9.99286e+06	7.26291e+06	7.01417e+06	7.14873e+06
Com_6615_pos	Tricin 4'-O-(beta-guaiacylglyceryl) ether 5-O-hexoside	--	C33 H36 O16	688.2	5.9	689.207	pos	--	--	--	--	--	--	--	--	--	--	No results	No results	Full match					2.87815e+06	2.94723e+06	7.07409e+06	3.53405e+06	3.14768e+06	8.00882e+06	3.70532e+06	4.18515e+06	2.40404e+06	4.15648e+06	3.75765e+06	3.5592e+06
Com_6625_pos	Sec-O-Glucosylhamaudol	sec-o-Glucosylhamaudol	C21 H26 O10	438.151	5.797	439.158	pos	cpd:C17484	-	HMDB0258199	--	Organoheterocyclic compounds	Benzopyrans	1-benzopyrans	--	--	--	No results	No results	Full match	Organoheterocyclic compounds	Benzopyrans	1-benzopyrans	Pyranochromenes	1.54689e+06	1.85461e+06	1.21042e+06	1.37521e+06	8.84753e+06	793479	1.15921e+06	1.28335e+06	2.3898e+06	1.55111e+06	1.23551e+06	1.39907e+06
Com_6735_pos	Curculigoside	--	C22 H26 O11	466.146	5.39	467.153	pos	--	--	HMDB0250592	--	Organic oxygen compounds	Organooxygen compounds	Carbohydrates and carbohydrate conjugates	--	--	--	No results	No results	Full match	Organic oxygen compounds	Organooxygen compounds	Carbohydrates and carbohydrate conjugates	Phenolic glycosides	6.00776e+06	6.76618e+06	8.23391e+06	5.91926e+06	5.53265e+06	6.9907e+06	7.21509e+06	8.36828e+06	7.34222e+06	7.60508e+06	4.70916e+06	4.73452e+06
Com_6798_pos	Ingenol	Ingenol	C20 H28 O5	348.193	5.961	349.201	pos	cpd:C09112	-	HMDB0253484	--	Lipids and lipid-like molecules	Prenol lipids	Diterpenoids	--	--	--	No results	No results	Full match	Lipids and lipid-like molecules	Prenol lipids	Diterpenoids	Tigliane and ingenane diterpenoids	5.20461e+06	7.35177e+06	7.97598e+06	3.47223e+06	3.42753e+06	7.68794e+06	5.12153e+06	4.35554e+06	592962	5.26126e+06	6.29487e+06	5.65174e+06
Com_6952_pos	Boc-beta-cyano-L-alanine	--	C9 H14 N2 O4	214.095	1.409	232.129	pos	--	--	--	--	--	--	--	--	--	--	No results	No results	Full match	Organic acids and derivatives	Carboxylic acids and derivatives	Amino acids, peptides, and analogues	Alpha amino acids and derivatives	7.59872e+06	6.87439e+06	8.6713e+06	6.44912e+06	6.72704e+06	7.15574e+06	7.79605e+06	6.25436e+06	8.22726e+06	7.90763e+06	6.78038e+06	9.13837e+06
Com_7269_pos	Ginkgolide C	Ginkgolide C; BN 52022	C20 H24 O11	440.13	5.407	441.137	pos	cpd:C07603	-	HMDB0036860	LMPR0104540003	Lipids and lipid-like molecules	Prenol lipids	Terpene lactones	Prenol Lipids [PR]	Isoprenoids [PR01]	C20 isoprenoids (diterpenes) [PR0104]	No results	No results	Full match	Lipids and lipid-like molecules	Prenol lipids	Terpene lactones	Ginkgolides and bilobalides	7.70903e+06	7.36029e+06	7.11263e+06	4.8819e+06	4.30129e+06	6.90006e+06	6.41281e+06	5.31151e+06	5.39829e+06	4.01359e+06	3.87492e+06	3.52278e+06
Com_7302_pos	Lysope 16:0	--	C21 H44 N O7 P	453.286	10.357	476.275	pos	--	--	--	--	--	--	--	--	--	--	No results	No results	Full match	Lipids and lipid-like molecules	Glycerophospholipids	Glycerophosphoethanolamines	1-(1Z-alkenyl)-glycero-3-phosphoethanolamines	1.0534e+07	5.57389e+06	7.58486e+06	1.32645e+06	5.3366e+06	3.6307e+06	4.94204e+06	4.20162e+06	1.90666e+06	8.44198e+06	7.11878e+06	7.80389e+06
Com_7345_pos	Puerarin	Puerarin	C21 H20 O9	416.109	5.506	417.116	pos	cpd:C10524	-	HMDB0240265	LMPK12050005	Phenylpropanoids and polyketides	Isoflavonoids	Isoflavonoid C-glycosides	Polyketides [PK]	Flavonoids [PK12]	Isoflavonoids [PK1205]	No results	No results	Full match	Phenylpropanoids and polyketides	Isoflavonoids	Isoflavonoid C-glycosides	Isoflavonoid C-glycosides	9.93594e+06	9.41293e+06	1.06571e+07	2.90477e+06	3.14681e+06	3.36365e+06	4.11093e+06	1.66591e+06	5.9076e+06	3.89374e+06	3.5324e+06	4.35718e+06
Com_7490_pos	Kynurenic acid	4-Hydroxy-2-quinolinecarboxylic acid; Kynurenic acid; Kynurenate	C10 H7 N O3	189.043	5.335	190.05	pos	cpd:C01717	map00380 Tryptophan metabolism;map01100 Metabolic pathways	HMDB0000715	--	Organoheterocyclic compounds	Quinolines and derivatives	Quinoline carboxylic acids	--	--	--	No results	No results	Full match	Organoheterocyclic compounds	Quinolines and derivatives	Quinoline carboxylic acids	Quinoline carboxylic acids	7.80949e+06	7.90323e+06	8.02015e+06	5.66463e+06	6.09723e+06	6.09198e+06	6.74565e+06	6.3445e+06	6.70605e+06	6.35254e+06	6.1558e+06	5.63301e+06
Com_7509_pos	Harpagide	--	C15 H24 O10	364.137	1.125	347.134	pos	--	--	HMDB0242331	--	Lipids and lipid-like molecules	Prenol lipids	Terpene glycosides	--	--	--	No results	No results	Full match	Lipids and lipid-like molecules	Prenol lipids	Terpene glycosides	Iridoid O-glycosides	5.63905e+06	7.56992e+06	6.72268e+06	6.62847e+06	5.7798e+06	5.22919e+06	5.88556e+06	6.76559e+06	5.85074e+06	6.0807e+06	6.83273e+06	6.66743e+06
Com_7680_pos	Danshenol C	--	C21 H20 O4	336.137	8.094	359.126	pos	--	--	--	--	--	--	--	--	--	--	No results	No results	Full match	Lipids and lipid-like molecules	Prenol lipids	Diterpenoids	Tanshinones, isotanshinones, and derivatives	8.46319e+06	2.76447e+06	6.91073e+06	888690	2.93036e+06	1.78791e+06	7.70048e+06	3.85733e+06	4.72249e+06	4.1956e+06	3.66407e+06	3.82004e+06
Com_8027_pos	Sibirioside A	--	C21 H28 O12	472.156	5.473	473.164	pos	--	--	--	--	--	--	--	--	--	--	No results	No results	Full match	Phenylpropanoids and polyketides	Cinnamic acids and derivatives	Cinnamic acid esters	Cinnamic acid esters	4.97124e+06	6.50718e+06	5.07706e+06	2.87916e+06	4.46088e+06	5.84978e+06	2.28953e+06	4.9319e+06	5.52032e+06	4.30593e+06	4.71432e+06	4.61494e+06
Com_8136_pos	Oridonin	--	C20 H28 O6	364.188	5.674	365.195	pos	--	--	HMDB0242516	--	Lipids and lipid-like molecules	Prenol lipids	Diterpenoids	--	--	--	No results	No results	Full match					5.31434e+06	4.63096e+06	7.03736e+06	2.72686e+06	2.12298e+06	3.19769e+06	6.85191e+06	3.66949e+06	7.05476e+06	6.4092e+06	5.19263e+06	1.01283e+06
Com_8292_pos	5-Ethyl-2'-deoxyuridine	--	C11 H16 N2 O5	256.106	5.38	257.113	pos	--	--	--	--	--	--	--	--	--	--	No results	No results	Full match	Nucleosides, nucleotides, and analogues	Pyrimidine nucleosides	Pyrimidine 2'-deoxyribonucleosides	Pyrimidine 2'-deoxyribonucleosides	7.25418e+06	6.28417e+06	8.65755e+06	1.29864e+06	2.35134e+06	2.88563e+06	1.55913e+06	4.01436e+06	3.79732e+06	3.7221e+06	3.48815e+06	4.03872e+06
Com_8316_pos	(-)-N-[3',4'-Dihydroxy-(E)-cinnamoyl]-L-glutamic acid	--	C14 H15 N O7	309.085	5.458	310.092	pos	--	--	--	--	--	--	--	--	--	--	No results	No results	Full match					4.28444e+06	7.8313e+06	4.1564e+06	4.56105e+06	4.33108e+06	5.49812e+06	657029	875661	2.67321e+06	1.66886e+06	3.21083e+06	1.87866e+06
Com_8384_pos	1,2,3,7-Tetramethoxyxanthone	--	C17 H16 O6	316.095	5.638	317.102	pos	--	--	--	--	--	--	--	--	--	--	No results	No results	Full match					4.68362e+06	4.25707e+06	3.95433e+06	3.86189e+06	4.51189e+06	5.41517e+06	4.90169e+06	5.43406e+06	5.06214e+06	1.76304e+06	3.80719e+06	3.80308e+06
Com_9024_pos	Scutellarin	--	C21 H18 O12	462.078	5.345	463.085	pos	--	--	--	--	--	--	--	--	--	--	No results	No results	Full match	Phenylpropanoids and polyketides	Flavonoids	Flavonoid glycosides	Flavonoid-7-O-glucuronides	4.94689e+06	2.14598e+06	3.67781e+06	2.59708e+06	3.15921e+06	3.91327e+06	1.65873e+06	4.28536e+06	1.51442e+06	2.27094e+06	2.24924e+06	2.71696e+06
Com_9136_pos	Ginkgolic Acid	Ginkgoic acid; Ginkgolic acid	C22 H34 O3	346.25	9.369	347.257	pos	cpd:C10794	-	HMDB0033897	LMPK15040003	Benzenoids	Benzene and substituted derivatives	Benzoic acids and derivatives	Polyketides [PK]	Phenolic lipids [PK15]	Anacardic acids and derivatives [PK1504]	No results	No results	Full match	Benzenoids	Benzene and substituted derivatives	Benzoic acids and derivatives	Salicylic acids	2.02856e+06	627293	2.79085e+06	1.99777e+06	3.76906e+06	4.6317e+06	2.32896e+06	1.15882e+06	1.38744e+06	3.24203e+06	2.71544e+06	4.24809e+06
Com_9198_pos	L-Asparagine	L-Asparagine; 2-Aminosuccinamic acid	C4 H8 N2 O3	132.054	5.681	133.061	pos	cpd:C00152	map00250 Alanine, aspartate and glutamate metabolism;map00460 Cyanoamino acid metabolism;map00970 Aminoacyl-tRNA biosynthesis;map01060 Biosynthesis of plant secondary metabolites;map01100 Metabolic pathways;map01110 Biosynthesis of secondary metabolites;map01230 Biosynthesis of amino acids;map04974 Protein digestion and absorption;map04978 Mineral absorption;map05230 Central carbon metabolism in …	HMDB0000168	--	Organic acids and derivatives	Carboxylic acids and derivatives	Amino acids, peptides, and analogues	--	--	--	No results	No results	Full match	Organic acids and derivatives	Carboxylic acids and derivatives	Amino acids, peptides, and analogues	Asparagine and derivatives	3.81971e+06	1.25321e+06	2.22097e+06	940444	1.99697e+06	1.09565e+06	5.58278e+06	2.63235e+06	3.11202e+06	1.04559e+06	1.04778e+06	982050
Com_9427_pos	beta-Acetoxyisovalerylalkannin	--	C23 H26 O8	430.162	5.665	431.17	pos	--	--	--	--	--	--	--	--	--	--	No results	No results	Full match					1.39116e+06	431789	1.76793e+06	4.43381e+06	2.26869e+06	424955	1.71531e+06	2.04758e+06	1.84725e+06	1.20305e+06	1.60295e+06	671693
Com_9590_pos	Limocitrin O-hexoside	--	C23 H24 O13	508.12	5.568	509.127	pos	--	--	--	--	--	--	--	--	--	--	No results	No results	Full match					6.80942e+06	2.508e+06	3.86861e+06	2.0878e+06	2.78747e+06	3.48364e+06	3.49437e+06	5.06713e+06	3.434e+06	2.45989e+06	2.6454e+06	2.73014e+06
Com_9759_pos	THC	Dronabinol; Delta9-Tetrahydrocannabinol; Tetrahydrocannabinol; THC	C21 H30 O2	314.225	8.648	315.232	pos	cpd:C06972	-	HMDB0014613	LMPK13120004	Organoheterocyclic compounds	Benzopyrans	1-benzopyrans	Polyketides [PK]	Aromatic polyketides [PK13]	Other aromatic polyketides [PK1312]	Full match	No results	No results	Organoheterocyclic compounds	Benzopyrans	1-benzopyrans	2,2-dimethyl-1-benzopyrans	5.7495e+06	4.10506e+06	4.77987e+06	2.75404e+06	2.471e+06	3.97486e+06	3.61078e+06	3.8924e+06	1.38766e+06	5.02457e+06	4.92093e+06	5.02399e+06
Com_9871_pos	LPE 16:1	--	C21 H42 N O7 P	451.27	8.509	452.277	pos	--	--	--	LMGP02050037	--	--	--	Glycerophospholipids [GP]	Glycerophosphoethanolamines [GP02]	Monoacylglycerophosphoethanolamines [GP0205]	No results	Full match	No results	Lipids and lipid-like molecules	Glycerophospholipids	Glycerophosphoethanolamines	1-acyl-sn-glycero-3-phosphoethanolamines	6.43446e+06	3.98781e+06	1.52753e+06	2.07514e+06	687113	1.47419e+06	2.12861e+06	291370	711349	2.29663e+06	2.6573e+06	2.50121e+06
Com_10265_pos	Palmitaldehyde	Hexadecanal; Palmitaldehyde	C16 H32 O	240.245	8.207	241.253	pos	cpd:C00517	map00071 Fatty acid degradation	HMDB0001551	LMFA06000088	Lipids and lipid-like molecules	Fatty Acyls	Fatty aldehydes	Fatty Acyls [FA]	Fatty aldehydes [FA06]	_	No results	No results	Full match	Lipids and lipid-like molecules	Fatty Acyls	Fatty aldehydes	Fatty aldehydes	4.87867e+06	1.15066e+06	2.45289e+06	2.98884e+06	2.59781e+06	3.34881e+06	4.46835e+06	1.87247e+06	3.03894e+06	2.14805e+06	2.3623e+06	2.36823e+06
Com_10374_pos	Thymidine 5'-diphosphate	--	C10 H16 N2 O11 P2	402.023	4.592	403.03	pos	--	--	HMDB0001274	--	Nucleosides, nucleotides, and analogues	Pyrimidine nucleotides	Pyrimidine deoxyribonucleotides	--	--	--	No results	No results	Full match	Nucleosides, nucleotides, and analogues	Pyrimidine nucleotides	Pyrimidine deoxyribonucleotides	Pyrimidine 2'-deoxyribonucleoside diphosphates	812283	303366	777131	3.62669e+06	3.13938e+06	1.59516e+06	415258	591052	534455	246241	271951	251801
Com_10381_pos	Sugiol	--	C20 H28 O2	300.209	9.569	301.216	pos	--	--	HMDB0036564	--	Lipids and lipid-like molecules	Prenol lipids	Diterpenoids	--	--	--	No results	No results	Full match	Lipids and lipid-like molecules	Prenol lipids	Diterpenoids	Diterpenoids	279030	748200	499386	213103	1.70238e+06	231117	4.35155e+06	429353	1.98579e+06	347325	451945	362640
Com_10557_pos	N-lactoyl-phenylalanine	--	C12 H15 N O4	237.1	5.043	238.108	pos	--	--	HMDB0062175	--	Organic acids and derivatives	Carboxylic acids and derivatives	Amino acids, peptides, and analogues	--	--	--	No results	No results	Full match	Organic acids and derivatives	Carboxylic acids and derivatives	Amino acids, peptides, and analogues	Phenylalanine and derivatives	3.61331e+06	3.37736e+06	3.80262e+06	3.18183e+06	2.76008e+06	3.44682e+06	3.49974e+06	3.06976e+06	3.4939e+06	2.92312e+06	3.01111e+06	3.21589e+06
Com_10878_pos	Ophiopogonanone C	--	C19 H16 O7	356.09	5.401	357.097	pos	--	--	--	--	--	--	--	--	--	--	No results	No results	Full match	Phenylpropanoids and polyketides	Homoisoflavonoids	Homoisoflavans	Homoisoflavanones	1.63793e+06	2.00628e+06	1.61751e+06	3.28937e+06	1.52646e+06	1.54198e+06	1.01572e+06	1.1129e+06	1.62167e+06	1.60657e+06	1.64592e+06	1.86502e+06
Com_11092_pos	Synephrine	Synephrine; (+/-)-Synephrine; 1-(4-Hydroxyphenyl)-2-(methylamino)ethanol	C9 H13 N O2	167.095	7.823	352.225	pos	cpd:C04548	-	HMDB0004826	--	Benzenoids	Phenols	1-hydroxy-2-unsubstituted benzenoids	--	--	--	No results	No results	Full match	Benzenoids	Phenols	1-hydroxy-2-unsubstituted benzenoids	1-hydroxy-2-unsubstituted benzenoids	1.71186e+06	4.1069e+06	1.49821e+06	1.69549e+06	855554	1.01106e+06	3.01968e+06	3.38549e+06	2.80345e+06	3.42605e+06	2.9365e+06	3.02903e+06
Com_11474_pos	Cyasterone	Cyasterone	C29 H44 O8	520.302	7.233	521.309	pos	cpd:C08816	-	HMDB0250618	LMST01040153	Lipids and lipid-like molecules	Prenol lipids	Triterpenoids	Sterol Lipids [ST]	Sterols [ST01]	Stigmasterols and C24-ethyl derivatives [ST0104]	No results	No results	Full match	Lipids and lipid-like molecules	Prenol lipids	Triterpenoids	Triterpenoids	2.12606e+06	1.00429e+06	2.24086e+06	1.38123e+06	2.74698e+06	2.89426e+06	3.27427e+06	2.36067e+06	1.55866e+06	2.3046e+06	2.49875e+06	2.69416e+06
Com_11544_pos	1,N6-Etheno-2-Deoxy-Adenosine	--	C12 H13 N5 O3	275.101	5.117	276.109	pos	--	--	--	--	--	--	--	--	--	--	No results	No results	Full match	Organoheterocyclic compounds	Imidazopyrimidines	Purines and purine derivatives	Purines and purine derivatives	1.58807e+06	1.27648e+06	4.46945e+06	1.0897e+06	1.26269e+06	1.12432e+06	927131	1.11493e+06	1.05744e+06	1.78724e+06	1.66005e+06	1.60676e+06
Com_11652_pos	6''-o-acetylgenistin	--	C23 H22 O11	474.115	5.323	475.122	pos	--	--	HMDB0029528	--	Phenylpropanoids and polyketides	Isoflavonoids	Isoflavonoid O-glycosides	--	--	--	No results	No results	Full match	Phenylpropanoids and polyketides	Isoflavonoids	Isoflavonoid O-glycosides	Isoflavonoid O-glycosides	493464	2.81943e+06	1.58729e+06	1.07147e+06	350657	2.07367e+06	1.58584e+06	1.37708e+06	3.44177e+06	2.93557e+06	2.82383e+06	2.95535e+06
Com_11654_pos	5-Phenyl-2,4-pentadienoic acid	--	C11 H10 O2	174.068	4.819	366.169	pos	--	--	--	--	--	--	--	--	--	--	No results	No results	Full match	Benzenoids	Phenol esters	Not available	Phenol esters	1.57097e+06	1.1292e+06	2.20982e+06	2.18717e+06	1.84513e+06	2.39275e+06	3.38261e+06	1.23731e+06	3.17348e+06	2.54163e+06	2.30119e+06	2.38334e+06
Com_11849_pos	Vincamine	Vincamine	C21 H26 N2 O3	354.194	8.286	355.201	pos	cpd:C09251	-	HMDB0253707	--	Alkaloids and derivatives	Eburnan-type alkaloids	-	--	--	--	No results	No results	Full match	Alkaloids and derivatives	Eburnan-type alkaloids	Not available	Eburnan-type alkaloids	1.16078e+06	503739	963234	280410	727431	859825	3.25552e+06	837869	1.44965e+06	548600	566221	561833
Com_12106_pos	D-Panthotenate	--	C9 H17 N O5	219.111	4.793	220.118	pos	--	--	--	--	--	--	--	--	--	--	No results	No results	Full match	Organic oxygen compounds	Organooxygen compounds	Alcohols and polyols	Secondary alcohols	2.3824e+06	3.55712e+06	2.17413e+06	1.68407e+06	1.83731e+06	1.43695e+06	2.25362e+06	3.11501e+06	2.71452e+06	1.83908e+06	1.87443e+06	1.83273e+06
Com_12182_pos	Irisflorentin	Irisflorentin	C20 H18 O8	386.102	5.802	387.109	pos	cpd:C17958	-	--	LMPK12050419	--	--	--	Polyketides [PK]	Flavonoids [PK12]	Isoflavonoids [PK1205]	No results	No results	Full match	Phenylpropanoids and polyketides	Isoflavonoids	O-methylated isoflavonoids	4'-O-methylisoflavones	1.41355e+06	3.87438e+06	1.89129e+06	1.34767e+06	1.26355e+06	1.30816e+06	1.55115e+06	1.33317e+06	1.13297e+06	89104.7	1.00204e+06	1.2475e+06
Com_13249_pos	10-Formyl-THF	10-Formyltetrahydrofolate; 10-Formyl-THF	C20 H23 N7 O7	473.167	5.168	474.174	pos	cpd:C00234	map00670 One carbon pool by folate;map00720 Carbon fixation pathways in prokaryotes;map00970 Aminoacyl-tRNA biosynthesis;map01100 Metabolic pathways;map01120 Microbial metabolism in diverse environments;map01200 Carbon metabolism;map01523 Antifolate resistance	HMDB0000972	--	Organoheterocyclic compounds	Pteridines and derivatives	Pterins and derivatives	--	--	--	No results	No results	Full match	Organoheterocyclic compounds	Pteridines and derivatives	Pterins and derivatives	Tetrahydrofolic acids	1.50669e+06	1.71121e+06	1.15248e+06	1.77331e+06	986839	627467	1.52573e+06	1.23742e+06	2.46454e+06	1.37749e+06	1.40811e+06	1.42302e+06
Com_14214_pos	Bufotaline	--	C26 H36 O6	444.253	6.239	445.26	pos	--	--	--	LMST01130077	--	--	--	Sterol Lipids [ST]	Sterols [ST01]	Bufanolides and derivatives [ST0113]	No results	No results	Full match	Lipids and lipid-like molecules	Steroids and steroid derivatives	Steroid lactones	Bufanolides and derivatives	903851	998533	1.80119e+06	290895	794273	1.6045e+06	1.03464e+06	1.0893e+06	982326	956394	919556	1.07056e+06
Com_14779_pos	Tenuifolin	--	C36 H56 O12	680.379	7.357	681.386	pos	--	--	HMDB0258821	--	Lipids and lipid-like molecules	Prenol lipids	Terpene glycosides	--	--	--	No results	No results	Full match	Lipids and lipid-like molecules	Prenol lipids	Terpene glycosides	Triterpene saponins	838098	598144	1.19396e+06	795818	320508	814764	667121	1.43404e+06	975225	1.30425e+06	644805	1.69769e+06
Com_5_neg	D-(+)-Malic acid	--	C4 H6 O5	134.021	1.418	133.014	neg	--	--	HMDB0031518	--	Organic acids and derivatives	Hydroxy acids and derivatives	Beta hydroxy acids and derivatives	--	--	--	Full match	Full match	Full match	Organic acids and derivatives	Hydroxy acids and derivatives	Beta hydroxy acids and derivatives	Beta hydroxy acids and derivatives	1.16069e+10	1.73903e+10	2.18334e+10	2.39985e+10	2.53512e+10	1.64299e+10	1.62891e+10	1.31174e+10	1.41053e+10	1.59897e+10	1.63847e+10	1.61796e+10
Com_6_neg	DL-Malic acid	--	C4 H6 O5	134.021	1.618	133.014	neg	--	--	--	--	--	--	--	--	--	--	Full match	Full match	Full match	Organic acids and derivatives	Hydroxy acids and derivatives	Beta hydroxy acids and derivatives	Beta hydroxy acids and derivatives	5.97528e+09	8.28504e+09	1.06677e+10	1.28803e+10	1.35269e+10	1.50629e+10	8.00702e+09	5.80628e+09	6.32983e+09	7.79866e+09	7.76447e+09	7.7007e+09
Com_13_neg	α,α-Trehalose	alpha,alpha-Trehalose; alpha,alpha'-Trehalose; Trehalose	C12 H22 O11	342.116	1.378	377.086	neg	cpd:C01083	map00500 Starch and sucrose metabolism;map01100 Metabolic pathways;map01110 Biosynthesis of secondary metabolites;map02010 ABC transporters;map02060 Phosphotransferase system (PTS)	HMDB0000975	--	Organic oxygen compounds	Organooxygen compounds	Carbohydrates and carbohydrate conjugates	--	--	--	Full match	Full match	Full match	Organic oxygen compounds	Organooxygen compounds	Carbohydrates and carbohydrate conjugates	O-glycosyl compounds	2.43709e+09	2.74716e+09	2.42514e+09	6.57538e+09	7.84315e+09	7.29412e+09	5.39158e+09	3.55922e+09	3.86793e+09	2.96384e+09	3.56011e+09	4.04668e+09
Com_16_neg	Citraconic acid	2-Methylmaleate; Citraconate; Citraconic acid; Methylmaleic acid	C5 H6 O4	130.027	2.813	129.019	neg	cpd:C02226	map00290 Valine, leucine and isoleucine biosynthesis;map00660 C5-Branched dibasic acid metabolism;map01100 Metabolic pathways;map01210 2-Oxocarboxylic acid metabolism	HMDB0000634	LMFA01170099	Lipids and lipid-like molecules	Fatty Acyls	Fatty acids and conjugates	Fatty Acyls [FA]	Fatty Acids and Conjugates [FA01]	Dicarboxylic acids [FA0117]	Full match	Full match	Full match	Lipids and lipid-like molecules	Fatty Acyls	Fatty acids and conjugates	Methyl-branched fatty acids	1.68684e+09	1.7713e+09	2.37585e+09	5.45358e+09	5.00516e+09	4.99969e+09	3.80331e+09	4.41699e+09	2.70151e+09	2.01623e+09	2.06608e+09	2.15029e+09
Com_36_neg	2-Furoic acid	2-Furoate; 2-Furoic acid; 2-Furancarboxylic acid; Pyromucic acid	C5 H4 O3	112.016	2.052	111.009	neg	cpd:C01546	map00365 Furfural degradation;map01120 Microbial metabolism in diverse environments	HMDB0000617	--	Organoheterocyclic compounds	Furans	Furoic acid and derivatives	--	--	--	Full match	Full match	Full match	Organoheterocyclic compounds	Furans	Furoic acid and derivatives	Furoic acids	4.88867e+08	9.61855e+08	9.14298e+08	1.61851e+09	1.16338e+09	1.63977e+09	1.0257e+09	1.10382e+09	1.1971e+09	1.00936e+09	1.13483e+09	1.12698e+09
Com_37_neg	Gluconic acid	--	C6 H12 O7	196.058	1.324	195.051	neg	--	--	HMDB0000625	--	Organic oxygen compounds	Organooxygen compounds	Carbohydrates and carbohydrate conjugates	--	--	--	Full match	Full match	Full match	Organic oxygen compounds	Organooxygen compounds	Carbohydrates and carbohydrate conjugates	Sugar acids and derivatives	1.02139e+09	1.64235e+09	1.65545e+09	1.1715e+09	1.22123e+09	1.37661e+09	1.39417e+09	1.96468e+09	1.57835e+09	2.02964e+09	1.94904e+09	1.94035e+09
Com_50_neg	Fumaric acid	Fumarate; Fumaric acid; trans-Butenedioic acid	C4 H4 O4	116.011	1.402	115.004	neg	cpd:C00122	map00020 Citrate cycle (TCA cycle);map00190 Oxidative phosphorylation;map00220 Arginine biosynthesis;map00250 Alanine, aspartate and glutamate metabolism;map00350 Tyrosine metabolism;map00360 Phenylalanine metabolism;map00620 Pyruvate metabolism;map00643 Styrene degradation;map00650 Butanoate metabolism;map00720 Carbon fixation pathways in prokaryotes;map00760 Nicotinate and nicotinamide metaboli…	HMDB0000134	--	Organic acids and derivatives	Carboxylic acids and derivatives	Dicarboxylic acids and derivatives	--	--	--	Full match	Full match	Full match	Organic acids and derivatives	Carboxylic acids and derivatives	Dicarboxylic acids and derivatives	Dicarboxylic acids and derivatives	6.42486e+08	9.71857e+08	1.21356e+09	6.92744e+08	1.41552e+09	2.45555e+07	9.04695e+08	7.37951e+08	5.00862e+08	8.85581e+08	9.08081e+08	9.07408e+08
Com_51_neg	D-(-)-Glutamine	--	C5 H10 N2 O3	146.069	1.28	145.062	neg	--	--	--	--	--	--	--	--	--	--	Full match	Full match	Full match	Organic acids and derivatives	Carboxylic acids and derivatives	Amino acids, peptides, and analogues	D-alpha-amino acids	8.71075e+07	1.03489e+09	3.49968e+08	1.30687e+09	9.68121e+08	1.3096e+09	7.87791e+08	9.79347e+08	8.78815e+08	1.01087e+09	9.43864e+08	9.85385e+08
Com_187_neg	N-Acetyl-DL-tryptophan	--	C13 H14 N2 O3	246.1	5.585	245.093	neg	--	--	--	--	--	--	--	--	--	--	Full match	Full match	Full match	Organic acids and derivatives	Carboxylic acids and derivatives	Amino acids, peptides, and analogues	N-acyl-alpha amino acids	4.66442e+07	6.93456e+07	3.09791e+08	8.70369e+07	3.77064e+08	2.62233e+08	4.78629e+07	6.56256e+07	5.78563e+07	1.3635e+08	1.53776e+08	1.51316e+08
Com_229_neg	D-Saccharic acid	D-Glucarate; D-Glucaric acid; L-Gularic acid; D-Saccharic acid; D-Glucosaccharic acid; Glucaric acid; Glucarate	C6 H10 O8	210.037	1.339	209.03	neg	cpd:C00818	map00053 Ascorbate and aldarate metabolism;map01100 Metabolic pathways	HMDB0000663	--	Organic oxygen compounds	Organooxygen compounds	Carbohydrates and carbohydrate conjugates	--	--	--	Full match	Full match	Full match	Organic oxygen compounds	Organooxygen compounds	Carbohydrates and carbohydrate conjugates	Glucuronic acid derivatives	1.98585e+08	1.47562e+08	3.92486e+08	2.78447e+08	2.42661e+08	2.8576e+08	2.1924e+08	1.58045e+08	2.81164e+08	2.1741e+08	2.09362e+08	2.27957e+08
Com_270_neg	L-Threonic acid	--	C4 H8 O5	136.037	1.352	135.03	neg	--	--	HMDB0245425	--	Organic oxygen compounds	Organooxygen compounds	Carbohydrates and carbohydrate conjugates	--	--	--	Full match	Full match	No results	Organic oxygen compounds	Organooxygen compounds	Carbohydrates and carbohydrate conjugates	Sugar acids and derivatives	9.14057e+07	1.66963e+08	1.93589e+08	2.47406e+08	2.08178e+08	1.2054e+08	1.3731e+08	2.84969e+08	1.71081e+08	1.93946e+08	1.63502e+08	1.60497e+08
Com_293_neg	N-Acetyl-D-alloisoleucine	--	C8 H15 N O3	173.105	5.568	172.098	neg	--	--	--	--	--	--	--	--	--	--	Full match	Full match	Full match	Organic acids and derivatives	Carboxylic acids and derivatives	Amino acids, peptides, and analogues	Isoleucine and derivatives	1.26789e+08	1.95095e+08	1.75317e+08	2.0336e+08	1.29904e+08	2.24487e+08	2.13295e+08	2.13331e+08	2.64274e+08	1.82017e+08	1.76192e+08	1.88415e+08
Com_336_neg	D-α-Hydroxyglutaric acid	--	C5 H8 O5	148.037	2.027	147.03	neg	--	--	--	--	--	--	--	--	--	--	Full match	Full match	Full match	Organic acids and derivatives	Hydroxy acids and derivatives	Short-chain hydroxy acids and derivatives	Short-chain hydroxy acids and derivatives	1.6009e+08	9.51127e+07	1.43926e+08	1.71285e+08	1.49458e+08	1.64127e+08	8.90312e+07	1.3985e+08	1.48633e+08	1.38092e+08	1.36637e+08	1.35312e+08
Com_403_neg	3-Ureidopropionic acid	--	C4 H8 N2 O3	132.053	1.476	131.046	neg	--	--	HMDB0000026	--	Organic acids and derivatives	Organic carbonic acids and derivatives	Ureas	--	--	--	Full match	Full match	Full match	Organic acids and derivatives	Organic carbonic acids and derivatives	Ureas	Ureas	4.50194e+07	9.49366e+07	6.11635e+07	1.28265e+08	1.28416e+08	1.38914e+08	1.84361e+08	2.07633e+08	1.86909e+08	8.25162e+07	9.78955e+07	7.95645e+07
Com_478_neg	Salicylic acid	Salicylate; o-Hydroxybenzoic acid; Salicylic acid	C7 H6 O3	138.032	6.032	137.024	neg	cpd:C00805	map00360 Phenylalanine metabolism;map00621 Dioxin degradation;map00624 Polycyclic aromatic hydrocarbon degradation;map00626 Naphthalene degradation;map01053 Biosynthesis of siderophore group nonribosomal peptides;map01061 Biosynthesis of phenylpropanoids;map01070 Biosynthesis of plant hormones;map01100 Metabolic pathways;map01110 Biosynthesis of secondary metabolites;map01120 Microbial metabolism…	HMDB0001895	--	Benzenoids	Benzene and substituted derivatives	Benzoic acids and derivatives	--	--	--	Full match	Full match	Full match	Benzenoids	Benzene and substituted derivatives	Benzoic acids and derivatives	Salicylic acids	2.34587e+07	5.12962e+07	4.32971e+07	2.19359e+07	3.84925e+07	2.79812e+07	1.60827e+08	4.40186e+07	1.00803e+08	3.14861e+07	3.22651e+07	3.69756e+07
Com_497_neg	N-Acetyl-L-phenylalanine	N-Acetyl-L-phenylalanine	C11 H13 N O3	207.09	5.616	206.082	neg	cpd:C03519	map00360 Phenylalanine metabolism	HMDB0000512	--	Organic acids and derivatives	Carboxylic acids and derivatives	Amino acids, peptides, and analogues	--	--	--	Full match	Full match	Full match	Organic acids and derivatives	Carboxylic acids and derivatives	Amino acids, peptides, and analogues	Phenylalanine and derivatives	4.74596e+07	7.51668e+07	1.00694e+08	5.5515e+07	3.7914e+07	1.23444e+08	5.50034e+07	7.08088e+07	1.39684e+08	7.38375e+07	8.47901e+07	8.462e+07
Com_819_neg	2-Anisic acid	--	C8 H8 O3	152.047	4.886	151.04	neg	--	--	HMDB0032604	--	Benzenoids	Benzene and substituted derivatives	Benzoic acids and derivatives	--	--	--	Full match	Full match	Full match	Benzenoids	Benzene and substituted derivatives	Benzoic acids and derivatives	O-methoxybenzoic acids and derivatives	2.4542e+07	3.79279e+07	4.62605e+07	3.16547e+07	4.11888e+07	5.16702e+07	4.18696e+07	9.68222e+07	8.73287e+07	5.06034e+07	5.30094e+07	4.71713e+07
Com_870_neg	δ-Ribono-1,4-lactone	--	C5 H8 O5	148.037	1.548	147.03	neg	--	--	--	--	--	--	--	--	--	--	Full match	Full match	Full match	Organic oxygen compounds	Organooxygen compounds	Carbohydrates and carbohydrate conjugates	Pentoses	3.23631e+07	4.97438e+07	3.68732e+07	6.91026e+07	4.75329e+07	6.40358e+07	4.35769e+07	5.14274e+07	4.77964e+07	4.47171e+07	5.38239e+07	5.65021e+07
Com_905_neg	D-(-)-Ribose	--	C5 H10 O5	150.053	1.346	149.045	neg	--	--	--	--	--	--	--	--	--	--	Full match	Full match	Full match	Organic oxygen compounds	Organooxygen compounds	Carbohydrates and carbohydrate conjugates	Pentoses	2.42657e+07	4.73112e+07	4.2976e+07	6.66173e+07	5.40399e+07	2.64909e+06	6.49557e+07	6.00179e+07	7.67224e+07	5.79185e+07	5.67172e+07	4.74535e+07
Com_967_neg	Caffeic acid	Caffeate; Caffeic acid; 3,4-Dihydroxy-trans-cinnamate; trans-Caffeate; (2E)-3-(3,4-Dihydroxyphenyl)prop-2-enoate	C9 H8 O4	180.042	5.714	179.035	neg	cpd:C01197	map00940 Phenylpropanoid biosynthesis;map01061 Biosynthesis of phenylpropanoids;map01100 Metabolic pathways;map01110 Biosynthesis of secondary metabolites;map01220 Degradation of aromatic compounds	HMDB0001964	--	Phenylpropanoids and polyketides	Cinnamic acids and derivatives	Hydroxycinnamic acids and derivatives	--	--	--	Full match	Full match	Full match	Phenylpropanoids and polyketides	Cinnamic acids and derivatives	Hydroxycinnamic acids and derivatives	Hydroxycinnamic acids	3.29265e+07	4.08348e+07	5.33971e+07	2.37443e+07	3.86781e+07	3.46679e+07	5.48669e+07	5.14402e+07	8.495e+07	4.15896e+07	4.41341e+07	4.36247e+07
Com_1159_neg	L-Serine	L-Serine; L-2-Amino-3-hydroxypropionic acid; L-3-Hydroxy-alanine; Serine	C3 H7 N O3	105.043	1.269	104.035	neg	cpd:C00065	map00260 Glycine, serine and threonine metabolism;map00261 Monobactam biosynthesis;map00270 Cysteine and methionine metabolism;map00460 Cyanoamino acid metabolism;map00600 Sphingolipid metabolism;map00630 Glyoxylate and dicarboxylate metabolism;map00680 Methane metabolism;map00920 Sulfur metabolism;map00970 Aminoacyl-tRNA biosynthesis;map01060 Biosynthesis of plant secondary metabolites;map01100 …	HMDB0000187	--	Organic acids and derivatives	Carboxylic acids and derivatives	Amino acids, peptides, and analogues	--	--	--	Full match	Full match	Full match	Organic acids and derivatives	Carboxylic acids and derivatives	Amino acids, peptides, and analogues	Serine and derivatives	2.16102e+07	2.92949e+07	4.29598e+07	4.32396e+07	4.52749e+07	5.15698e+07	4.7398e+07	3.82056e+07	7.01125e+07	4.33966e+07	4.25585e+07	4.76628e+07
Com_1296_neg	Vanillyl alcohol	Vanillyl alcohol; 4-Hydroxy-3-methoxy-benzenemethanol; 4-Hydroxy-3-methoxybenzyl alcohol; 4-Hydroxy-3-methoxybenzenemethanol	C8 H10 O3	154.063	4.965	153.056	neg	cpd:C06317	map00627 Aminobenzoate degradation;map01120 Microbial metabolism in diverse environments	HMDB0032012	--	Benzenoids	Phenols	Methoxyphenols	--	--	--	Full match	Full match	Full match	Benzenoids	Phenols	Methoxyphenols	Methoxyphenols	1.59124e+07	5.08361e+07	4.78192e+07	2.66062e+07	2.0561e+07	4.75154e+07	4.18507e+07	4.70243e+07	6.34022e+07	3.88233e+07	2.97499e+07	2.54228e+07
Com_1559_neg	3-Methyladipic acid	--	C7 H12 O4	160.074	5.478	159.066	neg	--	--	HMDB0000555	--	Lipids and lipid-like molecules	Fatty Acyls	Fatty acids and conjugates	--	--	--	Full match	Full match	Full match	Lipids and lipid-like molecules	Fatty Acyls	Fatty acids and conjugates	Medium-chain fatty acids	3.0616e+07	3.92074e+07	4.98012e+07	1.68981e+07	2.40684e+07	2.35741e+07	4.92599e+07	4.93003e+07	4.29555e+07	4.00853e+07	3.74665e+07	4.1341e+07
Com_1633_neg	UDP-N-acetylglucosamine	UDP-N-acetyl-alpha-D-glucosamine; UDP-N-acetyl-D-glucosamine; UDP-N-acetylglucosamine	C17 H27 N3 O17 P2	607.081	1.751	606.074	neg	cpd:C00043	map00520 Amino sugar and nucleotide sugar metabolism;map00524 Neomycin, kanamycin and gentamicin biosynthesis;map00540 Lipopolysaccharide biosynthesis;map00550 Peptidoglycan biosynthesis;map01100 Metabolic pathways;map01130 Biosynthesis of antibiotics;map01502 Vancomycin resistance;map04931 Insulin resistance	HMDB0000290	--	Nucleosides, nucleotides, and analogues	Pyrimidine nucleotides	Pyrimidine nucleotide sugars	--	--	--	Full match	Full match	Full match	Nucleosides, nucleotides, and analogues	Pyrimidine nucleotides	Pyrimidine nucleotide sugars	Pyrimidine nucleotide sugars	1.28891e+07	1.5055e+07	1.65322e+07	3.66489e+07	1.27618e+07	2.38892e+07	239017	9.2154e+06	1.853e+07	1.07232e+07	1.3445e+07	1.36605e+07
Com_2048_neg	Uridine monophosphate (UMP)	--	C9 H13 N2 O9 P	324.036	1.974	323.028	neg	--	--	--	--	--	--	--	--	--	--	Full match	Full match	Full match	Nucleosides, nucleotides, and analogues	Pyrimidine nucleotides	Pyrimidine ribonucleotides	Pyrimidine ribonucleoside monophosphates	1.71005e+07	4.47636e+07	2.20134e+07	1.63653e+07	1.88479e+07	9.73005e+06	2.66066e+07	2.08227e+07	1.9001e+07	2.1854e+07	1.83622e+07	2.00396e+07
Com_2075_neg	4-Nitrophenol	4-Nitrophenol; p-Nitrophenol; PNP; Niphen; 4-Hydroxynitrobenzene	C6 H5 N O3	139.027	5.469	138.02	neg	cpd:C00870	map00627 Aminobenzoate degradation;map01120 Microbial metabolism in diverse environments	HMDB0001232	--	Benzenoids	Phenols	Nitrophenols	--	--	--	Full match	Full match	Full match	Benzenoids	Phenols	Nitrophenols	Nitrophenols	1.70343e+07	1.67407e+07	2.17245e+07	5.36915e+06	5.58527e+06	6.0953e+06	1.50722e+07	3.73651e+07	3.6404e+07	3.37966e+07	2.72657e+07	3.36918e+07
Com_2079_neg	Scopoletin	Scopoletin	C10 H8 O4	192.042	5.331	191.035	neg	cpd:C01752	map00940 Phenylpropanoid biosynthesis;map01061 Biosynthesis of phenylpropanoids;map01110 Biosynthesis of secondary metabolites	HMDB0034344	--	Phenylpropanoids and polyketides	Coumarins and derivatives	Hydroxycoumarins	--	--	--	Full match	Full match	Full match	Phenylpropanoids and polyketides	Coumarins and derivatives	Hydroxycoumarins	7-hydroxycoumarins	1.36486e+07	2.3201e+07	2.14742e+07	2.05412e+07	2.04461e+07	2.85578e+07	2.16973e+07	3.13449e+07	2.62111e+07	2.14977e+07	2.09316e+07	2.08186e+07
Com_2572_neg	(±)12(13)-DiHOME	--	C18 H34 O4	314.246	7.165	313.238	neg	--	--	--	--	--	--	--	--	--	--	Full match	Full match	No results					1.85352e+07	1.97044e+07	3.07773e+07	1.85987e+07	2.03142e+07	2.19503e+07	1.75344e+07	2.10493e+07	1.86749e+07	2.75849e+07	2.75392e+07	2.45911e+07
Com_9_neg	Azelaic acid	Azelaic acid; Nonanedioic acid; 1,7-Heptanedicarboxylic acid	C9 H16 O4	188.105	5.919	187.097	neg	cpd:C08261	-	HMDB0000784	LMFA01170054	Lipids and lipid-like molecules	Fatty Acyls	Fatty acids and conjugates	Fatty Acyls [FA]	Fatty Acids and Conjugates [FA01]	Dicarboxylic acids [FA0117]	Full match	Full match	Full match	Lipids and lipid-like molecules	Fatty Acyls	Fatty acids and conjugates	Medium-chain fatty acids	6.84012e+09	1.41645e+10	1.05519e+10	1.20288e+10	7.54214e+09	9.11694e+09	1.29787e+10	1.16775e+10	1.19229e+10	1.0941e+10	1.10034e+10	1.09241e+10
Com_24_neg	trans-Aconitic acid	trans-Aconitate; trans-Aconitic acid	C6 H6 O6	174.016	2.811	173.009	neg	cpd:C02341	map00660 C5-Branched dibasic acid metabolism	HMDB0000958	--	Organic acids and derivatives	Carboxylic acids and derivatives	Tricarboxylic acids and derivatives	--	--	--	Full match	Full match	Full match	Organic acids and derivatives	Carboxylic acids and derivatives	Tricarboxylic acids and derivatives	Tricarboxylic acids and derivatives	8.88677e+08	8.3594e+08	2.205e+09	2.90366e+09	2.64733e+09	2.69279e+09	1.97642e+09	2.25599e+09	1.30025e+09	9.56955e+08	1.06665e+09	1.04134e+09
Com_30_neg	L-Aspartic acid	L-Aspartate; L-Aspartic acid; 2-Aminosuccinic acid; L-Asp	C4 H7 N O4	133.037	1.3	132.03	neg	cpd:C00049	map00220 Arginine biosynthesis;map00250 Alanine, aspartate and glutamate metabolism;map00260 Glycine, serine and threonine metabolism;map00261 Monobactam biosynthesis;map00270 Cysteine and methionine metabolism;map00300 Lysine biosynthesis;map00340 Histidine metabolism;map00410 beta-Alanine metabolism;map00460 Cyanoamino acid metabolism;map00710 Carbon fixation in photosynthetic organisms;map0076…	HMDB0000191	--	Organic acids and derivatives	Carboxylic acids and derivatives	Amino acids, peptides, and analogues	--	--	--	Full match	Full match	Full match	Organic acids and derivatives	Carboxylic acids and derivatives	Amino acids, peptides, and analogues	Aspartic acid and derivatives	6.9567e+08	1.10536e+09	1.17497e+09	1.74947e+09	2.04442e+09	2.02421e+09	1.70798e+09	1.36535e+09	1.84542e+09	1.26251e+09	1.21596e+09	1.23961e+09
Com_484_neg	Guanosine	Guanosine	C10 H13 N5 O5	283.092	3.23	282.084	neg	cpd:C00387	map00230 Purine metabolism;map01100 Metabolic pathways	HMDB0000133	--	Nucleosides, nucleotides, and analogues	Purine nucleosides	-	--	--	--	Full match	Full match	Full match	Nucleosides, nucleotides, and analogues	Purine nucleosides	Not available	Purine nucleosides	5.38696e+07	1.94953e+08	7.19282e+07	6.59295e+07	7.32638e+07	5.91403e+07	1.02209e+08	1.15495e+08	3.73672e+07	8.5223e+07	8.2544e+07	7.42328e+07
Com_3_neg	Citric acid	Citrate; Citric acid; 2-Hydroxy-1,2,3-propanetricarboxylic acid; 2-Hydroxytricarballylic acid	C6 H8 O7	192.027	2.062	191.02	neg	cpd:C00158	map00020 Citrate cycle (TCA cycle);map00250 Alanine, aspartate and glutamate metabolism;map00630 Glyoxylate and dicarboxylate metabolism;map00720 Carbon fixation pathways in prokaryotes;map01060 Biosynthesis of plant secondary metabolites;map01061 Biosynthesis of phenylpropanoids;map01062 Biosynthesis of terpenoids and steroids;map01063 Biosynthesis of alkaloids derived from shikimate pathway;map…	HMDB0000094	--	Organic acids and derivatives	Carboxylic acids and derivatives	Tricarboxylic acids and derivatives	--	--	--	Full match	Full match	Full match	Organic acids and derivatives	Carboxylic acids and derivatives	Tricarboxylic acids and derivatives	Tricarboxylic acids and derivatives	7.73895e+09	1.57679e+10	1.6e+10	2.56243e+10	1.84967e+10	2.65169e+10	1.62957e+10	1.79287e+10	1.95492e+10	1.63436e+10	1.80665e+10	1.81198e+10
Com_2090_neg	Gallic acid	Gallate; Gallic acid; 3,4,5-Trihydroxybenzoic acid; 3,4,5-Trihydroxybenzoate; Pyrogallol-5-carboxylic acid	C7 H6 O5	170.022	5.178	169.014	neg	cpd:C01424	map00627 Aminobenzoate degradation;map01061 Biosynthesis of phenylpropanoids;map01120 Microbial metabolism in diverse environments	HMDB0005807	--	Benzenoids	Benzene and substituted derivatives	Benzoic acids and derivatives	--	--	--	Full match	Full match	Full match	Benzenoids	Benzene and substituted derivatives	Benzoic acids and derivatives	Gallic acids	7.02329e+06	9.58335e+06	1.05343e+07	1.79002e+07	1.56446e+07	1.80927e+07	2.75425e+07	1.97922e+07	3.80711e+07	7.05537e+06	8.05329e+06	6.9438e+06
Com_194_neg	Uridine	Uridine	C9 H12 N2 O6	244.069	2.203	243.062	neg	cpd:C00299	map00240 Pyrimidine metabolism;map01100 Metabolic pathways	HMDB0000296	--	Nucleosides, nucleotides, and analogues	Pyrimidine nucleosides	-	--	--	--	Full match	Full match	Full match	Nucleosides, nucleotides, and analogues	Pyrimidine nucleosides	Not available	Pyrimidine nucleosides	2.45574e+08	5.14901e+08	4.2097e+08	2.97386e+08	3.679e+08	2.72598e+08	4.29377e+08	4.35562e+08	3.66089e+08	4.16276e+08	3.8209e+08	3.82396e+08
Com_3301_neg	trans-Cinnamic acid	trans-Cinnamate; trans-Cinnamic acid; (E)-Cinnamate; (2E)-3-Phenylprop-2-enoate	C9 H8 O2	148.052	5.733	147.045	neg	cpd:C00423	map00130 Ubiquinone and other terpenoid-quinone biosynthesis;map00360 Phenylalanine metabolism;map00940 Phenylpropanoid biosynthesis;map01060 Biosynthesis of plant secondary metabolites;map01070 Biosynthesis of plant hormones;map01100 Metabolic pathways;map01110 Biosynthesis of secondary metabolites;map01120 Microbial metabolism in diverse environments;map01220 Degradation of aromatic compounds	HMDB0000930	--	Phenylpropanoids and polyketides	Cinnamic acids and derivatives	Cinnamic acids	--	--	--	Full match	Full match	Full match	Phenylpropanoids and polyketides	Cinnamic acids and derivatives	Cinnamic acids	Cinnamic acids	4.92403e+06	2.0115e+07	1.85311e+07	1.16472e+07	7.59407e+06	1.43914e+07	1.04258e+07	1.28793e+07	2.30788e+07	8.48993e+06	1.76639e+07	1.04819e+07
Com_365_neg	Sinapinic acid	--	C11 H12 O5	224.069	5.491	223.061	neg	--	--	HMDB0034069	--	Phenylpropanoids and polyketides	Cinnamic acids and derivatives	Hydroxycinnamic acids and derivatives	--	--	--	Full match	Full match	Full match	Phenylpropanoids and polyketides	Cinnamic acids and derivatives	Hydroxycinnamic acids and derivatives	Hydroxycinnamic acids	9.84315e+07	2.21413e+08	1.77574e+08	1.40537e+08	5.98952e+07	8.9374e+07	2.21993e+08	1.75202e+08	2.30955e+08	1.32133e+08	1.43848e+08	1.38986e+08
Com_5235_neg	(R)-3-Hydroxy myristic acid	--	C14 H28 O3	244.204	8.305	243.197	neg	--	--	--	--	--	--	--	--	--	--	Full match	Full match	No results	Lipids and lipid-like molecules	Fatty Acyls	Fatty acids and conjugates	Long-chain fatty acids	5.11932e+06	8.60109e+06	9.93989e+06	5.92009e+06	8.63575e+06	9.26794e+06	7.26624e+06	9.14805e+06	1.05387e+07	8.21542e+06	8.7382e+06	1.01332e+07
Com_157_neg	Thymidine	Thymidine; Deoxythymidine	C10 H14 N2 O5	242.09	4.791	241.083	neg	cpd:C00214	map00240 Pyrimidine metabolism;map01100 Metabolic pathways	HMDB0000273	--	Nucleosides, nucleotides, and analogues	Pyrimidine nucleosides	Pyrimidine 2'-deoxyribonucleosides	--	--	--	Full match	Full match	Full match	Nucleosides, nucleotides, and analogues	Pyrimidine nucleotides	Pyrimidine deoxyribonucleotides	Pyrimidine 2'-deoxyribonucleoside monophosphates	1.84997e+08	4.45758e+08	3.75159e+08	1.59849e+08	1.87008e+08	2.154e+08	4.406e+08	4.51153e+08	3.37075e+08	5.20095e+08	4.87335e+08	4.68764e+08
Com_6663_neg	N2-Methylguanosine	--	C11 H15 N5 O5	297.107	4.753	296.099	neg	--	--	--	--	--	--	--	--	--	--	Full match	Full match	Full match	Nucleosides, nucleotides, and analogues	Purine nucleosides	Not available	Purine nucleosides	855008	9.70567e+06	1.67054e+06	1.32401e+06	676974	1.24983e+06	3.89556e+06	4.20576e+06	728747	2.75502e+06	1.8747e+06	1.8585e+06
Com_984_neg	D-Mannose 6-phosphate	D-Mannose 6-phosphate	C6 H13 O9 P	260.03	1.213	259.022	neg	cpd:C00275	map00051 Fructose and mannose metabolism;map00520 Amino sugar and nucleotide sugar metabolism;map01100 Metabolic pathways;map01110 Biosynthesis of secondary metabolites;map01130 Biosynthesis of antibiotics;map02060 Phosphotransferase system (PTS);map04142 Lysosome	HMDB0304312	--	Organic oxygen compounds	Organooxygen compounds	Carbohydrates and carbohydrate conjugates	--	--	--	Full match	Full match	Full match	Organic oxygen compounds	Organooxygen compounds	Carbohydrates and carbohydrate conjugates	Hexose phosphates	1.36097e+07	2.10948e+07	2.38036e+07	2.12737e+07	1.87849e+07	2.07919e+07	1.88842e+07	2.01686e+07	2.24301e+07	1.32916e+07	7.44518e+07	1.82398e+07
Com_1377_neg	Glycyl-L-leucine	Glycyl-leucine; Glycyl-L-leucine	C8 H16 N2 O3	188.116	5.16	187.109	neg	cpd:C02155	-	HMDB0028929	--	Organic acids and derivatives	Carboxylic acids and derivatives	Amino acids, peptides, and analogues	--	--	--	Full match	Full match	Full match	Organic acids and derivatives	Carboxylic acids and derivatives	Amino acids, peptides, and analogues	Peptides	2.29707e+07	4.38448e+07	4.23448e+07	2.78636e+07	2.44272e+07	2.68678e+07	5.56528e+07	4.16795e+07	5.03304e+07	5.3969e+07	5.01719e+07	5.2427e+07
Com_112_neg	D-(-)-Quinic acid	--	C7 H12 O6	192.063	1.377	191.056	neg	--	--	HMDB0003072	--	Organic oxygen compounds	Organooxygen compounds	Alcohols and polyols	--	--	--	Full match	Full match	Full match	Organic oxygen compounds	Organooxygen compounds	Alcohols and polyols	Quinic acids and derivatives	3.10035e+08	5.35381e+08	5.68896e+08	2.60654e+08	3.11983e+08	2.28234e+08	3.93809e+08	8.12281e+08	3.79842e+08	6.93633e+08	6.10227e+08	6.33369e+08
Com_195_neg	Taurochenodeoxycholic acid	Taurochenodeoxycholate; Taurochenodeoxycholic acid; Chenodeoxycholoyltaurine	C26 H45 N O6 S	499.296	7.42	498.289	neg	cpd:C05465	map00120 Primary bile acid biosynthesis;map00121 Secondary bile acid biosynthesis;map04976 Bile secretion;map04979 Cholesterol metabolism	HMDB0242411	LMST05040005	Lipids and lipid-like molecules	Steroids and steroid derivatives	Bile acids, alcohols and derivatives	Sterol Lipids [ST]	Steroid conjugates [ST05]	Taurine conjugates [ST0504]	Full match	Full match	Full match	Lipids and lipid-like molecules	Steroids and steroid derivatives	Bile acids, alcohols and derivatives	Taurinated bile acids and derivatives	2.91196e+08	3.8715e+07	3.0665e+07	2.84167e+07	7.72142e+07	1.2076e+06	6.46431e+06	2.1068e+06	1.86043e+06	1.12883e+06	2.78019e+06	1.1094e+06
Com_381_neg	Terephthalic acid	Terephthalate; Terephthalic acid; 1,4-Benzenedicarboxylic acid	C8 H6 O4	166.027	5.433	165.019	neg	cpd:C06337	map00624 Polycyclic aromatic hydrocarbon degradation;map00627 Aminobenzoate degradation;map01100 Metabolic pathways;map01120 Microbial metabolism in diverse environments;map01220 Degradation of aromatic compounds	HMDB0002428	--	Benzenoids	Benzene and substituted derivatives	Benzoic acids and derivatives	--	--	--	Full match	Full match	Full match	Organic acids and derivatives	Carboxylic acids and derivatives	Dicarboxylic acids and derivatives	Dicarboxylic acids and derivatives	9.62958e+07	1.84244e+08	1.72986e+08	1.18159e+08	9.7705e+07	1.49795e+08	1.86623e+08	1.68503e+08	2.25008e+08	1.72345e+08	1.80369e+08	1.90682e+08
Com_317_neg	Geniposidic acid	Geniposidic acid	C16 H22 O10	374.121	5.122	373.114	neg	cpd:C11673	map00902 Monoterpenoid biosynthesis;map01110 Biosynthesis of secondary metabolites	HMDB0034942	LMPR0102070043	Lipids and lipid-like molecules	Prenol lipids	Terpene glycosides	Prenol Lipids [PR]	Isoprenoids [PR01]	C10 isoprenoids (monoterpenes) [PR0102]	Full match	Full match	Full match	Lipids and lipid-like molecules	Prenol lipids	Terpene glycosides	Iridoid O-glycosides	5.63406e+07	3.15303e+08	8.02808e+07	3.59626e+07	3.34219e+07	4.51132e+07	1.15975e+08	9.03185e+07	5.44518e+07	4.07574e+07	5.01729e+07	4.64216e+07
Com_556_neg	Docosahexaenoic acid	(4Z,7Z,10Z,13Z,16Z,19Z)-Docosahexaenoic acid; 4,7,10,13,16,19-Docosahexaenoic acid; Docosahexaenoic acid; Docosahexaenoate	C22 H32 O2	328.24	9.728	327.233	neg	cpd:C06429	map01040 Biosynthesis of unsaturated fatty acids	HMDB0002183	LMFA01031176	Lipids and lipid-like molecules	Fatty Acyls	Fatty acids and conjugates	Fatty Acyls [FA]	Fatty Acids and Conjugates [FA01]	Unsaturated fatty acids [FA0103]	Full match	Full match	No results	Lipids and lipid-like molecules	Fatty Acyls	Fatty acids and conjugates	Very long-chain fatty acids	8.83427e+07	2.46996e+07	1.65141e+08	7.4269e+06	1.20654e+07	913860	4.81922e+06	2.144e+06	2.16723e+06	2.77783e+06	9.90808e+06	2.55714e+06
Com_19_neg	Corchorifatty acid F	--	C18 H32 O5	328.225	6.371	327.218	neg	--	--	HMDB0035919	--	Lipids and lipid-like molecules	Fatty Acyls	Lineolic acids and derivatives	--	--	--	Full match	No results	No results	Lipids and lipid-like molecules	Fatty Acyls	Lineolic acids and derivatives	Lineolic acids and derivatives	2.38659e+09	5.18135e+09	3.67696e+09	2.71571e+09	3.64547e+09	2.75738e+09	4.67818e+09	4.78805e+09	4.23686e+09	4.69674e+09	4.55667e+09	4.46354e+09
Com_21_neg	13(S)-HOTrE	13(S)-HOT; (9Z,11E,15Z)-(13S)-Hydroxyoctadeca-9,11,15-trienoate; (9Z,11E,15Z)-(13S)-13-Hydroxyoctadeca-9,11,15-trienoic acid; (9Z,11E,13S,15Z)-13-Hydroxyoctadeca-9,11,15-trienoic acid; 13(S)-HOTrE	C18 H30 O3	294.22	7.976	293.212	neg	cpd:C16316	map00592 alpha-Linolenic acid metabolism	--	--	--	--	--	--	--	--	Full match	No results	Full match	Lipids and lipid-like molecules	Fatty Acyls	Lineolic acids and derivatives	Lineolic acids and derivatives	1.64359e+09	3.74468e+09	3.12111e+09	3.2264e+09	2.61082e+09	2.98449e+09	3.71253e+09	3.91246e+09	2.85635e+09	2.88252e+09	2.79073e+09	2.77698e+09
Com_27_neg	(+/-)9-HpODE	--	C18 H32 O4	312.23	7.351	311.223	neg	--	--	--	--	--	--	--	--	--	--	Full match	No results	Full match	Lipids and lipid-like molecules	Fatty Acyls	Lineolic acids and derivatives	Lineolic acids and derivatives	1.55746e+09	2.88032e+09	2.76375e+09	2.35316e+09	1.98651e+09	2.62382e+09	2.42834e+09	3.38094e+09	2.40752e+09	3.02061e+09	3.16514e+09	3.02489e+09
Com_41_neg	Stachyose	Stachyose	C24 H42 O21	666.222	1.398	701.192	neg	cpd:C01613	map00052 Galactose metabolism	HMDB0003553	--	Organic oxygen compounds	Organooxygen compounds	Carbohydrates and carbohydrate conjugates	--	--	--	No results	Full match	Full match	Organic oxygen compounds	Organooxygen compounds	Carbohydrates and carbohydrate conjugates	Oligosaccharides	2.01715e+08	1.03875e+08	3.95521e+08	1.43598e+09	1.61541e+09	1.32629e+09	8.32353e+08	5.08334e+08	5.25445e+08	6.21307e+08	7.19546e+08	7.74809e+08
Com_49_neg	2-Oxoglutaric acid	--	C5 H6 O5	146.022	1.778	145.014	neg	--	--	HMDB0000208	--	Organic acids and derivatives	Keto acids and derivatives	Gamma-keto acids and derivatives	--	--	--	Full match	No results	Full match	Organic acids and derivatives	Keto acids and derivatives	Gamma-keto acids and derivatives	Gamma-keto acids and derivatives	8.07915e+08	1.2093e+09	6.98215e+08	1.35926e+09	5.76955e+08	6.08144e+08	5.70988e+08	6.98789e+08	8.65439e+08	6.31497e+08	6.61573e+08	6.81327e+08
Com_62_neg	7-Methylxanthine	7-Methylxanthine	C6 H6 N4 O2	166.048	1.334	165.04	neg	cpd:C16353	map00232 Caffeine metabolism;map01100 Metabolic pathways;map01110 Biosynthesis of secondary metabolites;map01120 Microbial metabolism in diverse environments	HMDB0001991	--	Organoheterocyclic compounds	Imidazopyrimidines	Purines and purine derivatives	--	--	--	Invalid mass	No results	No match	Organoheterocyclic compounds	Imidazopyrimidines	Purines and purine derivatives	Xanthines	3.95001e+08	5.70182e+08	7.43174e+08	1.09009e+09	1.01077e+09	1.07995e+09	8.23349e+08	6.16112e+08	8.25653e+08	6.63327e+08	6.48337e+08	6.40403e+08
Com_70_neg	3-[(Carboxycarbonyl)amino]-L-alanine	--	C5 H8 N2 O5	175.963	1.158	174.956	neg	--	--	--	--	--	--	--	--	--	--	No results	Invalid mass	No results					6.02705e+08	9.27638e+08	1.38153e+09	6.1722e+08	8.50354e+08	8.05927e+08	8.48074e+08	9.39038e+08	8.04049e+08	9.14897e+08	8.94996e+08	9.11029e+08
Com_71_neg	methyl oxo pentanoate	--	C6 H10 O3	130.063	5.546	129.056	neg	--	--	--	--	--	--	--	--	--	--	No results	No results	Full match	Organic acids and derivatives	Keto acids and derivatives	Beta-keto acids and derivatives	Beta-keto acids and derivatives	3.73395e+08	6.4969e+08	5.69661e+08	9.12649e+08	7.95049e+08	6.80556e+08	7.90711e+08	9.34282e+08	7.82416e+08	8.20483e+08	8.94439e+08	8.61666e+08
Com_80_neg	Erythronolactone	--	C4 H6 O4	118.027	2.48	117.019	neg	--	--	--	--	--	--	--	--	--	--	No results	Full match	Full match	Organoheterocyclic compounds	Lactones	Gamma butyrolactones	Gamma butyrolactones	5.97524e+08	1.00985e+09	1.0291e+09	8.34148e+08	7.71412e+08	7.25971e+08	8.92471e+08	8.36094e+08	7.61871e+08	8.20768e+08	8.35975e+08	8.33283e+08
Com_81_neg	Elaidic acid	(9E)-Octadecenoic acid; 9-Octadecenoic acid, (E)-; (E)-Oleic acid; D9-trans-Octadecenoic acid; 9-trans-Octadecenoic acid; trans-D9-Octadecenoic acid; trans-9-Octadecenoic acid; trans-Elaidic acid; trans-Oleic acid; Elaidic acid; Acide elaidique; Elaidinsaure	C18 H34 O2	282.256	10.437	281.249	neg	cpd:C01712	-	HMDB0000573	--	Lipids and lipid-like molecules	Fatty Acyls	Fatty acids and conjugates	--	--	--	Full match	No results	Full match	Lipids and lipid-like molecules	Fatty Acyls	Fatty acids and conjugates	Long-chain fatty acids	1.595e+08	1.17431e+08	2.13753e+08	6.93575e+08	8.62947e+08	4.60835e+08	2.46045e+08	2.23878e+08	2.14124e+08	4.45227e+08	3.01871e+08	3.45832e+08
Com_83_neg	trans-10-Heptadecenoic acid	--	C17 H32 O2	314.245	8.014	313.238	neg	--	--	HMDB0244268	--	Lipids and lipid-like molecules	Fatty Acyls	Fatty acids and conjugates	--	--	--	Invalid mass	No match	No results	Lipids and lipid-like molecules	Fatty Acyls	Fatty acids and conjugates	Long-chain fatty acids	2.37342e+08	1.65109e+08	1.77021e+08	7.81657e+08	6.61205e+08	5.69345e+08	2.3871e+08	3.39668e+08	1.23877e+08	2.73211e+08	3.27257e+08	1.38131e+08
Com_85_neg	Inositol	myo-Inositol; D-myo-Inositol; 1D-myo-Inositol; L-myo-Inositol; 1L-myo-Inositol; meso-Inositol; Inositol; Dambose; Cyclohexitol; Meat sugar; Bios I	C6 H12 O6	180.063	1.528	179.056	neg	cpd:C00137	map00052 Galactose metabolism;map00053 Ascorbate and aldarate metabolism;map00521 Streptomycin biosynthesis;map00562 Inositol phosphate metabolism;map01100 Metabolic pathways;map01120 Microbial metabolism in diverse environments;map01130 Biosynthesis of antibiotics;map02010 ABC transporters;map04070 Phosphatidylinositol signaling system	HMDB0000211	--	Organic oxygen compounds	Organooxygen compounds	Alcohols and polyols	--	--	--	No results	No results	Full match	Organic oxygen compounds	Organooxygen compounds	Alcohols and polyols	Cyclohexanols	3.16283e+08	5.63787e+08	5.66319e+08	7.08341e+08	8.27193e+08	6.84512e+08	5.09862e+08	5.2204e+08	5.21688e+08	7.01188e+08	6.75098e+08	6.84334e+08
Com_87_neg	3-Furoic acid	--	C5 H4 O3	112.016	1.547	111.009	neg	--	--	HMDB0000444	--	Organoheterocyclic compounds	Furans	Furoic acid and derivatives	--	--	--	No results	No results	Full match	Organoheterocyclic compounds	Furans	Furoic acid and derivatives	Furoic acids	1.43524e+08	3.52254e+08	2.94293e+08	7.38412e+08	4.78944e+08	7.50851e+08	4.04702e+08	4.57548e+08	4.47362e+08	3.67346e+08	4.20775e+08	4.32327e+08
[truncated: 546 more rows]

## Sheet: Table S5
Supplementary Table S5. Total number of significantly differential metabolites (SDMs) under 121 vs. CK comparison groups
ID	Name	Formula	model	Kegg_ID	KEGG_pathway	Class_I	Class_II	Class_III	Class_IV	Ta121_1	Ta121_2	Ta121_3	CK_1	CK_2	CK_3	VIP	p.value	log2(FC)	Type
[truncated: 270 more rows]

## Sheet: Table S6
Supplementary Table S6. Total number of significantly differential metabolites (SDMs) under 78 vs. CK comparison groups
[truncated: 325 more rows]

[truncated: 3 more sheets: Table S7, Table S8, Table S9]
